# Supplementary material for: An RNA-seq study in Friedreich ataxia patients identified hsa-miR-148a-3p as a putative prognostic biomarker of the disease
Source: Hum Genomics. 2024 May 22;18:50. doi: 10.1186/s40246-024-00602-y (PMC11110315; doi:10.1186/s40246-024-00602-y)
Supplement: Supplementary file 1 — Supplementary Material 1 [file 40246_2024_602_MOESM1_ESM.xlsx]

## Sheet: IOG_vs_CTRL_res_sig
Locus	logFC	logCPM	LR	PValue	FDR
miRBase__hsa-miR-143-3p__-	3.52991	9.08132	58.6673	1.86718e-14	1.17557e-10
miRBase__hsa-miR-2115-3p__-	4.80227	1.69866	55.6861	8.50167e-14	2.41686e-10
miRBase__hsa-miR-143-5p__-	3.83531	2.80325	55.0896	1.15161e-13	2.41686e-10
miRBase__hsa-miR-145-3p__-	3.60787	4.03261	46.3493	9.89413e-12	1.55734e-08
miRBase__hsa-miR-223-3p__-	3.01156	12.0385	45.0014	1.96898e-11	2.47934e-08
miRBase__hsa-mir-223__-	2.68562	6.70297	42.0822	8.75155e-11	8.663e-08
miRBase__hsa-mir-143__-	3.76774	1.39922	41.8948	9.63167e-11	8.663e-08
miRBase__hsa-miR-450b-5p__-	2.51139	4.81829	35.4109	2.66991e-09	2.10122e-06
piRNABank|piRBase__hsa_piR_006613__DQ579049	3.67716	-0.337005	32.1429	1.43236e-08	1.00201e-05
miRBase__hsa-miR-542-3p__-	2.46169	3.53335	31.1585	2.3779e-08	1.49713e-05
miRBase__hsa-miR-424-5p__-	2.59323	3.67963	30.8051	2.8528e-08	1.63284e-05
miRBase__hsa-miR-199b-5p__-	2.24531	7.58238	29.4659	5.69104e-08	2.9859e-05
miRBase__hsa-miR-450a-5p__-	2.13036	5.33423	29.2078	6.50185e-08	3.14889e-05
miRBase__hsa-miR-145-5p__-	2.56771	5.44687	28.1627	1.11532e-07	5.01574e-05
miRBase__hsa-mir-145__-	2.80948	2.8986	27.8279	1.32603e-07	5.56579e-05
miRBase__hsa-miR-424-3p__-	2.13528	4.50121	26.9326	2.10675e-07	8.29005e-05
miRBase__hsa-miR-628-5p__-	2.17261	3.18164	25.2162	5.12491e-07	0.000189802
miRBase__hsa-miR-2115-5p__-	3.47899	-0.622431	24.0652	9.31292e-07	0.000325745
miRBase__hsa-mir-2115__-	6.01759	-1.91159	23.5438	1.221e-06	0.0004046
piRBase__piR-hsa-1177__DQ570926	2.49016	0.62521	23.1206	1.52155e-06	0.000478983
miRBase__hsa-miR-503-5p__-	2.08374	2.9182	22.6234	1.97071e-06	0.000557534
miRBase__hsa-miR-504-5p__-	3.73656	1.71953	22.6155	1.9788e-06	0.000557534
miRBase__hsa-miR-34c-5p__-	2.5989	0.484262	22.4556	2.15056e-06	0.000557534
miRBase__hsa-mir-769__-	-3.61471	-1.89651	22.4104	2.20175e-06	0.000557534
piRNABank|piRBase__hsa_piR_020381__DQ597997	3.86052	2.74971	22.3999	2.21384e-06	0.000557534
miRBase__hsa-miR-618__-	2.45348	5.11123	22.2046	2.45081e-06	0.000593473
miRBase__hsa-miR-371b-5p__-	2.86901	-0.524558	21.7652	3.0814e-06	0.000718537
miRBase__hsa-mir-15b__-	3.29575	-1.15338	21.0737	4.41951e-06	0.000993759
miRBase__hsa-miR-96-5p__-	4.14851	-0.474587	20.9615	4.68606e-06	0.00101736
miRBase__hsa-mir-504__-	3.46769	-1.14444	20.4856	6.00815e-06	0.00126091
miRBase__hsa-miR-7850-5p__-	5.90019	-1.84708	20.1204	7.27167e-06	0.00146511
miRBase__hsa-miR-550a-5p__-	2.34349	0.379594	20.075	7.44653e-06	0.00146511
miRBase__hsa-mir-424__-	2.18419	0.742689	19.708	9.0225e-06	0.00172138
piRNABank|piRBase__hsa_piR_004308__DQ575882	1.69921	6.13688	19.6359	9.36924e-06	0.00173496
miRBase__hsa-miR-193a-5p__-	2.54804	3.21769	18.9577	1.33646e-05	0.0024041
miRBase__hsa-miR-338-5p__-	2.38747	4.80795	18.8122	1.44245e-05	0.00252268
miRBase__hsa-miR-223-5p__-	1.60664	8.62119	18	2.20906e-05	0.00375899
miRBase__hsa-mir-542__-	2.39926	0.288815	17.7193	2.56019e-05	0.00424183
piRBase__piR-hsa-32506__-	2.1619	0.385809	17.6321	2.68023e-05	0.00432685
miRBase__hsa-miR-582-5p__-	2.68245	3.5605	17.519	2.84453e-05	0.00447728
GEN_snRNA__RNU6-1251P__-	2.21621	1.6867	16.9396	3.85888e-05	0.00592573
miRBase__hsa-miR-450a-1-3p__-	2.92611	-1.20837	16.7775	4.20289e-05	0.00630033
miRBase__hsa-miR-4676-3p__-	2.64501	-0.560516	16.5295	4.79002e-05	0.00701347
piRNABank|piRBase__hsa_piR_007336__DQ580006	2.08197	0.362265	16.381	5.1801e-05	0.00741225
miRBase__hsa-miR-3614-5p__-	2.55522	0.830614	15.8886	6.71837e-05	0.00939975
miRBase__hsa-miR-194-3p__-	2.84277	-1.14969	15.7477	7.23745e-05	0.00990587
miRBase__hsa-miR-148a-3p__-	1.59976	11.6684	15.6523	7.61205e-05	0.0101969
GEN_snRNA__RNU6-70P__-	1.80288	2.09141	15.0611	0.000104084	0.0136523
GEN_snRNA__RNU6-658P__-	1.77429	1.96991	14.9724	0.000109096	0.0137605
GEN_snRNA__RNU6-358P__-	1.77507	1.97074	14.9215	0.000112076	0.0137605
miRBase__hsa-miR-550a-3-5p__-	2.63631	-1.15851	14.9123	0.000112626	0.0137605
miRBase__hsa-miR-450a-2-3p__-	2.26901	-0.00586604	14.8952	0.000113651	0.0137605
GEN_snoRNA__SNORA50__-	1.60003	3.45406	14.2628	0.000158979	0.0188855
GEN_snRNA__RNU6-880P__-	1.9385	0.763471	14.0582	0.000177236	0.0206644
miRBase__hsa-miR-1249-5p__-	-3.20093	-2.69598	13.898	0.000193009	0.0220942
GEN_snoRNA__SNORA51__-	1.54647	4.5629	13.8233	0.000200833	0.0225794
miRBase__hsa-miR-23a-5p__-	2.10936	0.380346	13.4975	0.000238883	0.0263861
GEN_snoRNA__SNORA69__-	1.55262	1.70167	13.4077	0.000250588	0.0272018
piRBase__piR-hsa-9716__DQ579447	4.99499	-3.06832	13.1397	0.000289099	0.0308502
piRBase__piR-hsa-28384__DQ598169	3.28873	-2.24148	13.0549	0.00030249	0.0317413
miRBase__hsa-miR-23a-3p__-	1.30648	8.71815	12.9143	0.000326078	0.0333594
miRBase__hsa-miR-4724-5p__-	4.02192	-2.29512	12.9004	0.000328508	0.0333594
miRBase__hsa-mir-338__-	2.38548	-0.433842	12.863	0.000335149	0.0334936
GEN_snRNA__RNU6-14P__-	1.49686	2.48016	12.7112	0.000363474	0.035382
miRBase__hsa-miR-196b-5p__-	1.4979	2.87221	12.7019	0.000365284	0.035382
GEN_snRNA__RNU1-72P__-	2.75069	-1.42728	12.5366	0.00039906	0.0377169
miRBase__hsa-mir-449a__-	3.76333	-2.60316	12.5258	0.000401371	0.0377169
miRBase__hsa-miR-548d-3p__-	3.25244	-1.70922	12.4057	0.000428027	0.0396303
miRBase__hsa-mir-3186__-	5.08138	-3.01095	12.3256	0.000446776	0.0407667
