# Supplementary material for: An RNA-seq study in Friedreich ataxia patients identified hsa-miR-148a-3p as a putative prognostic biomarker of the disease
Source: Hum Genomics. 2024 May 22;18:50. doi: 10.1186/s40246-024-00602-y (PMC11110315; doi:10.1186/s40246-024-00602-y)
Supplement: Supplementary file 3 — Supplementary Material 3 [file 40246_2024_602_MOESM3_ESM.xlsx]

## Sheet: Top5_Expressed
Locus	Locus	PAT36	PAT62	PAT37	PAT43	PAT44	PAT55	PAT40	PAT41	PAT54	PAT59	PAT31	PAT49	OMO40	OMO45	OMO39	OMO41	Mean	Rank_Expression	Percentage_Expression
Group	Group	EOG	EOG	EOG	EOG	IOG	IOG	IOG	IOG	LOG	LOG	LOG	LOG	CTRL	CTRL	CTRL	CTRL	-	-	-
piRBase__piR-hsa-25779__DQ595532	piR-hsa-25779	1.45346e+06	1.79796e+06	1.92328e+06	2.78011e+06	1.23978e+06	1.3316e+06	1.83776e+06	1.81454e+06	3.20507e+06	1.31647e+06	1.99064e+06	2.25665e+06	1.04155e+06	1.28072e+06	661163	1.98636e+06	1.74482e+06	1	0.0158831
piRNABank|piRBase__hsa_piR_009295__DQ582567	hsa_piR_009295	1.43243e+06	1.78134e+06	1.90424e+06	2.76527e+06	1.21852e+06	1.3152e+06	1.83112e+06	1.79922e+06	3.19456e+06	1.30796e+06	1.97415e+06	2.24311e+06	1.02768e+06	1.26817e+06	643150	1.97817e+06	1.73027e+06	2	0.0317662
piRNABank|piRBase__hsa_piR_001311__DQ571812	hsa_piR_001311	1.39543e+06	1.75057e+06	1.8684e+06	2.72215e+06	1.1898e+06	1.29354e+06	1.79936e+06	1.75563e+06	3.06453e+06	1.273e+06	1.93606e+06	2.20184e+06	1.00307e+06	1.25124e+06	631788	1.92788e+06	1.69152e+06	3	0.0476493
piRNABank|piRBase__hsa_piR_018569__DQ595533	hsa_piR_018569	1.20622e+06	1.47622e+06	1.57225e+06	2.35737e+06	981496	1.06588e+06	1.45925e+06	1.45207e+06	2.31783e+06	1.01695e+06	1.33913e+06	1.73878e+06	855561	1.05152e+06	559564	1.51273e+06	1.37268e+06	4	0.0635324
GEN_snoRNA__SNORD2__-	SNORD2	799840	846287	676980	1.0016e+06	796673	1.01781e+06	794064	1.10469e+06	1.09668e+06	836422	1.2516e+06	874127	1.19781e+06	1.78526e+06	1.99897e+06	1.8869e+06	1.12286e+06	5	0.0794155
GEN_snoRNA__SNORD43__-	SNORD43	629463	611715	410451	732895	381744	785968	478976	953404	703125	731465	835312	619081	888338	1.356e+06	1.54421e+06	1.43218e+06	818396	6	0.0952986
GEN_snoRNA__SNORD48__-	SNORD48	409900	657497	354678	410253	1.35868e+06	832433	547268	492889	320814	575653	385580	459279	987850	1.88989e+06	1.10464e+06	926957	732141	7	0.111182
piRNABank|piRBase__hsa_piR_000552__DQ570687	hsa_piR_000552	547130	530372	358732	644439	321393	680980	426351	817679	607660	616796	695235	534779	778634	1.18918e+06	1.38158e+06	1.23588e+06	710426	8	0.127065
piRBase__piR-hsa-32160__-	piR-hsa-32160	858486	571116	740831	823123	383283	264778	942117	560578	400754	1.06826e+06	425126	341256	634308	233393	612654	762751	601426	9	0.142948
miRBase__hsa-miR-21-5p__-	hsa-miR-21-5p	616202	530183	660957	364915	562725	257325	672967	975703	667750	595104	662165	687144	424727	333764	566320	697377	579708	10	0.158831
piRBase__piR-hsa-32179__-	piR-hsa-32179	822023	543327	702600	788799	361062	247905	900186	515778	381325	1.02465e+06	406301	314726	605919	223399	586420	735284	572482	11	0.174714
piRBase__piR-hsa-32167__-	piR-hsa-32167	807588	533753	689123	773026	352538	241796	887558	499385	373821	1.00857e+06	389809	306660	598150	219963	576865	724948	561472	12	0.190597
piRBase__piR-hsa-32158__-	piR-hsa-32158	806916	532744	687392	772191	351233	240899	886673	497080	373032	1.00875e+06	388521	304723	598234	219838	576718	725339	560643	13	0.20648
piRBase__piR-hsa-32187__-	piR-hsa-32187	793002	526213	672640	759013	362748	248092	871986	521293	368527	987305	393059	314692	582264	219557	560390	706114	555431	14	0.222363
piRBase__piR-hsa-32161__-	piR-hsa-32161	792976	526465	673409	759037	362203	247897	872015	520987	368123	986872	392879	315349	581931	219140	559986	705605	555305	15	0.238247
piRBase__piR-hsa-32162__-	piR-hsa-32162	770361	512590	653874	739682	350664	239213	846160	498133	357947	955151	382825	304173	560052	212057	541260	684900	538065	16	0.25413
piRBase__piR-hsa-32159__-	piR-hsa-32159	770048	512643	654188	738054	350114	238728	845918	497013	357562	955766	380413	303804	560865	212081	542030	685540	537798	17	0.270013
GEN_snoRNA__SNORD30__-	SNORD30	519501	533827	361823	442427	490720	413679	349561	504279	512679	463369	680251	602911	412544	578569	625279	579482	504431	18	0.285896
miRBase__hsa-miR-26a-5p__-	hsa-miR-26a-5p	608203	652461	828034	458121	430015	487584	574173	309080	387467	471067	310733	626870	408144	324173	437290	500799	488388	19	0.301779
piRBase__piR-hsa-23289__DQ593011	piR-hsa-23289	290002	289795	311602	549908	730092	761080	474762	337247	323515	544728	229434	337037	607534	978899	169339	864313	487455	20	0.317662
piRNABank|piRBase__hsa_piR_017716__DQ594453	hsa_piR_017716	289150	287814	310212	545134	725236	752745	470084	334412	320263	540242	226949	334067	602521	968373	169226	854292	483170	21	0.333545
GEN_snoRNA__SNORD69__-	SNORD69	388982	362714	288504	386878	521848	526241	285736	389146	340823	415975	433936	373543	574453	818988	701009	598109	462930	22	0.349428
miRBase__hsa-let-7g-5p__-	hsa-let-7g-5p	499413	447757	554129	405399	358612	336288	379592	447798	632599	512920	402757	462191	411597	340725	583849	627933	462722	23	0.365311
piRBase__piR-hsa-25781__DQ595534	piR-hsa-25781	605242	540257	525217	1.16798e+06	527437	357380	195053	518412	258599	260003	226427	261679	367084	271042	319769	181855	411464	24	0.381194
piRNABank|piRBase__hsa_piR_001312__DQ571813	hsa_piR_001312	599758	537742	522522	1.16763e+06	520088	351177	196874	516270	263532	259033	226046	262373	360065	266427	311899	181934	408961	25	0.397078
piRBase__piR-hsa-18709__DQ590386	piR-hsa-18709	593737	531521	514351	1.16122e+06	516843	351445	193147	511530	255507	256563	217598	253264	363043	266291	310439	178615	404694	26	0.412961
GEN_snoRNA__SNORD42B__-	SNORD42B	301292	303322	213396	359634	267270	355431	268174	367782	346718	276377	436823	341234	355904	484244	516641	484293	354908	27	0.428844
GEN_snoRNA__SNORD84__-	SNORD84	212829	251071	271283	314700	263665	408018	227629	254539	268887	210192	341724	268215	456268	564196	584526	442501	333765	28	0.444727
piRNABank|piRBase__hsa_piR_000560__DQ570698	hsa_piR_000560	264901	263280	188567	316442	213238	308796	240969	314594	301245	232146	306628	298134	317000	432916	466723	421161	305421	29	0.46061
GEN_snoRNA__SNORD63__-	SNORD63	198187	198162	181989	244925	286818	248250	171424	226700	308688	226664	349362	250926	347037	485399	589933	491648	300382	30	0.476493
piRBase__piR-hsa-25782__DQ595535	piR-hsa-25782	465180	479983	399418	400100	436905	317394	152926	388573	180470	210414	177576	194987	324258	246217	272283	154580	300079	31	0.492376
piRNABank|piRBase__hsa_piR_016658__DQ592931	hsa_piR_016658	422887	279679	367050	359706	194367	125483	443275	294451	176267	571020	189102	162804	342023	118030	337797	397192	298821	32	0.508259
GEN_snoRNA__SNORD82__-	SNORD82	181507	200198	213236	274123	191400	249088	177566	274513	298890	206320	404247	276529	311915	415129	519066	416590	288145	33	0.524142
piRNABank|piRBase__hsa_piR_018570__DQ595536	hsa_piR_018570	442788	465979	377373	315966	428519	304234	137278	331638	139428	173559	149020	184154	310329	236619	260822	145405	275194	34	0.540025
miRBase__hsa-let-7f-5p__-	hsa-let-7f-5p	333560	254401	339719	202321	348364	175870	316672	261717	312324	355866	181377	269323	241094	171368	258738	336301	272438	35	0.555909
piRNABank|piRBase__hsa_piR_008112__DQ581031	hsa_piR_008112	310236	240323	318974	191229	322174	164403	291898	251310	295923	331148	174723	255445	220502	156894	244972	308326	254905	36	0.571792
GEN_snoRNA__SNORD27__-	SNORD27	172010	193899	204305	226657	129584	204185	149376	204859	218558	166305	279654	232289	240488	292134	367746	282643	222793	37	0.587675
GEN_snoRNA__SNORD105B__-	SNORD105B	155146	180429	93486.3	185110	224722	204852	140838	184329	160861	180975	271053	151735	238557	348998	312665	279428	207074	38	0.603558
GEN_snoRNA__SNORD1B__-	SNORD1B	159073	181743	168770	152516	234947	186729	162263	160865	197002	175149	175082	177380	245385	343477	271591	300802	205798	39	0.619441
miRBase__hsa-let-7i-5p__-	hsa-let-7i-5p	224576	160990	211613	142347	183849	127249	203239	235910	215313	233426	144260	170177	197316	187220	262103	305373	200310	40	0.635324
piRNABank|piRBase__hsa_piR_018780__DQ595807	hsa_piR_018780	148006	166707	154083	140724	221811	172845	150660	150746	187308	167400	161722	163477	234513	327700	257272	290988	193498	41	0.651207
piRNABank|piRBase__hsa_piR_000586__DQ570728	hsa_piR_000586	124844	121533	111685	145679	166139	150294	101592	134404	181046	135551	211568	152331	201468	275094	333074	276462	176423	42	0.66709
miRBase__hsa-miR-146b-5p__-	hsa-miR-146b-5p	134439	124355	123789	153811	143638	151917	96798	145080	211864	200291	105617	139673	241790	183932	282663	271286	169434	43	0.682973
piRNABank|piRBase__hsa_piR_000441__DQ570540	hsa_piR_000441	109689	118518	123237	156990	101676	139395	107704	147276	175457	109684	189878	166602	180153	234944	304179	234555	162496	44	0.698856
piRBase__piR-hsa-32236__-	piR-hsa-32236	109672	118504	123221	156971	101667	139368	107698	147256	175428	109658	189802	166589	180117	234891	304144	234526	162469	45	0.71474
GEN_snoRNA__SNORD68__-	SNORD68	138110	145491	108461	136017	131702	153394	97307.8	123957	179387	153849	164213	161889	169011	238547	201578	225595	158032	46	0.730623
GEN_snoRNA__SNORD100__-	SNORD100	134909	141681	106036	167176	118536	164268	98984.7	156163	157664	150253	179452	144383	161932	226776	192846	191044	155756	47	0.746506
GEN_snoRNA__SNORD24__-	SNORD24	97864.5	126193	110600	121744	119779	126784	98088.5	114164	142202	115872	203709	138306	152259	198535	211266	193020	141899	48	0.762389
miRBase__hsa-miR-191-5p__-	hsa-miR-191-5p	193839	241970	275193	130393	139667	120666	189082	103017	95400.3	110429	77564.6	227396	56653.4	51381.7	83112.3	72476.5	135515	49	0.778272
miRBase__hsa-miR-223-3p__-	hsa-miR-223-3p	186762	282590	358018	202288	86053.3	80853.4	198470	79922.5	138424	78935.9	95968	289988	12881.5	9186.74	18496.3	14652.7	133343	50	0.794155
GEN_snoRNA__SNORD64__-	SNORD64	90772.5	129863	56726.8	133283	121152	127837	79359.8	117180	143866	115088	177783	136629	117452	136086	202979	155420	127592	51	0.810038
piRBase__piR-hsa-32538__-	piR-hsa-32538	110589	121564	84860.7	129399	89122.1	134160	80151.5	125812	118984	123628	147533	118158	134835	181360	158652	146416	125326	52	0.825921
piRBase__piR-hsa-32220__-	piR-hsa-32220	109648	120233	83989	128372	88531.2	132874	79328	124631	117911	122302	145631	116969	133066	179386	156398	145153	124026	53	0.841804
piRBase__piR-hsa-32765__-	piR-hsa-32765	107909	118506	82490.6	126535	86066.9	130474	77987.6	122913	115876	120590	142590	115107	130422	175172	153499	142054	121762	54	0.857687
piRNABank|piRBase__hsa_piR_005271__DQ577259	hsa_piR_005271	105857	116342	80615.5	124177	84118.6	127985	76386.4	120274	113476	118636	140286	112902	127761	171233	150567	138716	119333	55	0.873571
miRBase__hsa-miR-26b-5p__-	hsa-miR-26b-5p	141803	177851	242430	130147	68137.5	84879.3	141753	106429	124703	97515.2	99962.9	195096	65045	40598.9	79683.9	75499.4	116971	56	0.889454
GEN_snoRNA__SNORD26__-	SNORD26	101677	107570	96912.1	100472	122734	106551	89341.5	97243.1	128953	103697	122139	119604	102878	124515	136515	124494	111581	57	0.905337
GEN_snoRNA__SNORD95__-	SNORD95	69446.3	90564	63743.8	73004.6	176399	141105	73440.9	67655.2	55260.8	112357	67728.4	71372.2	154789	203888	144584	98751.2	104006	58	0.92122
GEN_snoRNA__SNORD101__-	SNORD101	81090.5	89669.5	68986	82227.6	115783	89843.1	70169.8	90318.8	99435.9	86492.4	126929	92697.3	115004	150535	162244	137062	103655	59	0.937103
miRBase__hsa-miR-148a-3p__-	hsa-miR-148a-3p	139601	160205	171797	89592	249441	78718.9	137478	83026.7	76319.6	76585.5	64307.5	142741	35560.8	27666.5	46767.5	71026.3	103177	60	0.952986
GEN_snoRNA__SNORD12C__-	SNORD12C	68520.6	68033.8	63874.9	70748.5	91629.5	87634.4	62238.4	89933.4	79880.8	71172.4	112496	68672.2	109197	162479	155485	140223	93888.7	61	0.968869
GEN_snoRNA__SNORD49A__-	SNORD49A	88037.5	88412.2	65138.3	72630.2	127781	77565.2	68392.3	87989.1	83564.3	77023	101028	89731.3	83243.9	113619	139280	107349	91924.1	62	0.984752
GEN_snoRNA__SNORD36B__-	SNORD36B	77185.5	86813.9	79443	77890.4	72257.5	74541.8	68617.3	85732.8	103159	72318.3	107660	93829.1	80736.5	108367	140686	123306	90784	63	1.00064
piRNABank|piRBase__hsa_piR_000765__DQ570956	hsa_piR_000765	98825.6	86105.1	98392.6	93350.1	88924.7	62594.2	67161.5	91455.2	183724	74244.2	84099.4	92793.6	53310.2	46052.4	44361	81242	84164.8	64	1.01652
piRNABank|piRBase__hsa_piR_020326__DQ597916	hsa_piR_020326	98290.3	84756.5	97904.1	94365.4	88459.8	62251.6	67028.1	91075.7	183398	74016.4	83895.8	92480.8	52895.2	45732.1	44194.4	80972.4	83857.3	65	1.0324
GEN_snoRNA__SNORD52__-	SNORD52	65364.4	75569.4	66455.5	83433.4	64111.6	96635.4	50614.6	80300	71371.2	63151.1	80169.3	78118	86647	120148	114846	121911	82427.9	66	1.04828
miRBase__hsa-miR-30d-5p__-	hsa-miR-30d-5p	106555	72473	96571.2	57831.4	77549	48654.7	102302	54928.3	73777.7	108732	73993.9	67988.6	71812.8	68907.5	116672	112110	81928.6	67	1.06417
miRBase__hsa-let-7a-5p__-	hsa-let-7a-5p	99124.7	92116.1	108141	57784.6	127724	66281	91557.2	65140.7	72917	102857	45479.1	93031.4	76413.9	52992.9	65636.9	90888.8	81755.4	68	1.08005
piRNABank|piRBase__hsa_piR_017104__DQ593636	hsa_piR_017104	74577.2	75996.1	52777.5	93037.5	67427.6	91742.4	53214.6	86678.6	81663.3	81661.4	87199.7	76192.7	76613.6	113408	88867.5	103952	81563.1	69	1.09593
piRNABank|piRBase__hsa_piR_008113__DQ581032	hsa_piR_008113	98641.8	91783.9	107722	57535.9	127203	66021.4	91237.5	64869.8	72659.2	102437	45290.6	92671.7	76164	52766.5	65372.9	90531.4	81431.8	70	1.11182
piRNABank|piRBase__hsa_piR_001207__DQ571591	hsa_piR_001207	69386.9	72889.8	56380.2	69911.9	70029.1	72359.2	54846.7	66375	83390.7	71417.2	89924.7	84643.2	81065.3	118580	110643	108985	80051.8	71	1.1277
GEN_snoRNA__SNORD102__-	SNORD102	60696.9	48535.2	62196.7	75915.7	78362.1	61975.4	59732	72949.2	99931.5	54322.4	90227.7	74878.5	84135.9	96183.3	122376	114144	78535.2	72	1.14358
GEN_snoRNA__SNORD45A__-	SNORD45A	61604.4	58326.8	56943.1	60563.9	96598.9	74374	51707	62634.1	71157.5	63701.9	98565.9	67804.5	80980.4	117550	113401	98006.8	77120	73	1.15947
GEN_snoRNA__SNORD42A__-	SNORD42A	68553.7	66652.7	36501	57122.8	146680	76557.4	64841.3	62506.9	62125.2	71261	66185	59721.4	82267	111198	109225	81226.5	76414	74	1.17535
GEN_snoRNA__SNORD21__-	SNORD21	58717.6	59534.9	58159.3	56859.3	78322.5	63511.1	52306.4	56769.9	83676.6	55697.5	86028.3	70366.5	84676.4	108874	122846	116445	75799.4	75	1.19123
piRNABank|piRBase__hsa_piR_001159__DQ571511	hsa_piR_001159	72354.8	72731.5	54316.7	59579.9	103121	62837.2	57350.1	71746.2	68168.1	61748.7	80066.6	73407.5	67554.8	91549.9	113347	86344.7	74764	76	1.20712
miRBase__hsa-miR-103a-3p__-	hsa-miR-103a-3p	119904	100814	144418	65151.2	42841.2	40955.9	92968.2	69422.5	72652.2	57570	60267.1	109855	27182.4	23548.1	67757.1	43153	71153.7	77	1.223
GEN_snoRNA__SNORD104__-	SNORD104	54937	57489.3	52610.6	52084.5	84119.8	71699.3	42656.3	45795.6	56022.2	67186.5	71637.5	66122.1	83204.5	109932	102807	89117.4	69213.8	78	1.23888
miRBase__hsa-miR-146a-5p__-	hsa-miR-146a-5p	75707.3	46573.2	77166.1	66051.8	50914.6	40557.4	87871.8	53805.5	60898.4	86469	75819.2	45181.4	76262.1	57941.1	92034.3	103524	68548.5	79	1.25476
GEN_snoRNA__SNORD57__-	SNORD57	47178.4	47989.6	44211.3	48313	52087.2	57671.5	38926.1	60075.6	58519	55358.9	78649.4	54202	66650.9	92004.1	116288	83453.4	62598.6	80	1.27065
GEN_snoRNA__SNORD51__-	SNORD51	54562.6	61437	57759.6	57017.9	47419.4	45026.4	47089.5	62104	82623.3	56705.4	87354.6	72814.3	52304.6	57920.4	67273.7	70884.4	61268.6	81	1.28653
GEN_snoRNA__SNORD17__-	SNORD17	53295.5	55241.2	54458.5	50578.7	73522	47760.5	50800.8	53958.1	57976.3	55345.9	67811.7	56538.1	58237.7	72182.3	84790.2	63449	59746.7	82	1.30241
piRBase__piR-hsa-3178__DQ572870	piR-hsa-3178	52732.8	54765.4	54452	50377	72961.8	47532.4	50598.7	53203.1	57067.4	54598.5	65636.3	55969.7	57690.1	71712.9	83775.3	62812.9	59117.9	83	1.3183
piRNABank|piRBase__hsa_piR_017033__DQ593538	hsa_piR_017033	51237.5	52911.5	52099.2	48111.2	71853.8	45883	49113	51281.3	55091.3	53351	63827.8	53964.2	56592.4	69929.1	81391.1	60799	57339.8	84	1.33418
GEN_snoRNA__SNORD25__-	SNORD25	55839.9	51001.5	41922.9	52840.7	44929	52823.9	38519.8	57668.7	57111.6	42181	74615	62736.8	54125.6	68838.4	86687.5	70814.7	57041.1	85	1.35006
piRBase__piR-hsa-12206__DQ581967	piR-hsa-12206	49339.2	51528.4	51741.1	47725.7	68951.8	45191.6	48544.4	48530.1	53305.7	49085.1	61112	52927.9	54027.6	67885.8	79868.1	57496.1	55453.8	86	1.36595
GEN_snoRNA__SNORD66__-	SNORD66	42937.8	46557.4	42963.6	39900.5	73895.1	62931.6	38800.6	37251.6	41783.6	41753.9	42139.8	44082	62094	98632.5	85923.6	75131.7	54798.7	87	1.38183
piRNABank|piRBase__hsa_piR_001152__DQ571500	hsa_piR_001152	48455.7	55161.6	51932.3	51418.3	42806.1	40627.3	42966	55053.5	73605.1	50375.5	75286.5	64788.3	47540.8	52161.7	61043.3	63123.9	54771.6	88	1.39771
piRBase__piR-hsa-2129__DQ571849	piR-hsa-2129	48589.2	50813.8	51015.5	47070.7	68118.2	44649.7	48050.5	47459.2	52431.9	47861.1	60100.5	52151.4	53136.8	67033.9	78925.9	56425.2	54614.6	89	1.4136
miRBase__hsa-miR-30c-5p__-	hsa-miR-30c-5p	76370.5	83396	101277	47334.9	46508.8	44810.5	71617.6	37420.8	44940.5	45894.8	33884.8	83137.2	27174	22315.2	39941.1	35146.1	52573.1	90	1.42948
miRBase__hsa-mir-142__-	hsa-mir-142	51368.7	53820.8	62330	49041.7	48742.9	50058.4	42259	63264.9	41131.6	44847.9	45486.7	50088	44176	47416.5	78352.2	60086.8	52029.5	91	1.44536
miRBase__hsa-miR-92a-3p__-	hsa-miR-92a-3p	60777.9	56734.3	63405.7	35826.8	70737.9	47249.2	50612.6	34928.8	38982.9	59285	29153.5	55304.9	48913.5	48708.8	47600.5	52937.8	50072.5	92	1.46125
GEN_snoRNA__SNORD6__-	SNORD6	40690.2	41080.2	35370.7	40560	49249.8	47808.6	33536.9	43725.1	43910.3	47854.6	58218.7	42158.4	49926.3	67629	70987.2	56878.1	48099	93	1.47713
GEN_snoRNA__SNORD58C__-	SNORD58C	30388.4	34173.7	19364.9	37482.2	35066.2	46736.1	25572.7	38017.4	33380.4	42126.3	58319.7	36853.7	58940.8	87802.8	81819.3	72539.7	46161.5	94	1.49301
miRBase__hsa-miR-7-5p__-	hsa-miR-7-5p	54204.2	45840.8	51034.9	35702.5	42261.7	26871.3	41758.1	65369.6	58829.9	42251.3	47893.5	59573.1	25205.9	25550	39288.7	44336.1	44123.2	95	1.50889
piRNABank|piRBase__hsa_piR_018292__DQ595186	hsa_piR_018292	28839.4	32345.3	18279.1	35507.5	32946.6	44215.3	24238.3	36024.2	31646.9	39773.3	55095.7	34925	55855.9	83386.2	77664.6	68993	43733.5	96	1.52478
piRBase__piR-hsa-28019__DQ597789	piR-hsa-28019	32069.8	32866.3	30801.8	33697.3	33365.1	38953.5	26212	42256.1	38908.7	37124.7	56999.3	36634.7	46777.9	63674.9	83807	56034.3	43136.5	97	1.54066
GEN_snoRNA__SNORD110__-	SNORD110	37892.5	37353.7	31811.7	29019.2	52549.9	52795.1	32319.1	30151.2	36386.8	38772	43112.6	38132.2	52370.3	72314.9	56052	46832.6	42991.6	98	1.55654
miRBase__hsa-miR-27a-3p__-	hsa-miR-27a-3p	36303.5	47972.9	61955.4	43495.7	27524.7	44696	36027.4	47398.5	29814.2	27603.3	37612.1	51351.1	30281.7	35011.5	54989	33885.6	40370.2	99	1.57243
piRNABank|piRBase__hsa_piR_019825__DQ597218	hsa_piR_019825	48617.8	39984.2	48549.5	67595.6	38626	31207.5	33787.9	58524.5	54344.9	47219.1	38752.4	36458.3	23523.5	21467.5	21708.8	25354.8	39732.6	100	1.58831
GEN_snoRNA__SNORD111B__-	SNORD111B	27870.3	27494.3	29074.3	28502.6	47649.6	35708.9	29422.4	31220.2	42790.8	31516.3	36821.1	32044.3	49812.7	62237.6	62940.6	58201.8	39581.7	101	1.60419
GEN_snoRNA__SNORD18A__-	SNORD18A	35747.6	34595.4	25119.2	31766.5	43933.3	37136.3	28503.3	37753.4	39801.4	37081.7	51962.5	38210.6	26762.7	34894.2	60872	54007.4	38634.2	102	1.62008
piRBase__piR-hsa-32195__-	piR-hsa-32195	49201.1	37522.8	50957.5	44553.3	31784.2	21871.7	53998.3	54441.2	25698.4	59372.2	29666.9	34477.6	36457.6	13359	34214.1	36665.9	38390.1	103	1.63596
piRNABank|piRBase__hsa_piR_016659__DQ592932	hsa_piR_016659	48863.2	37416.6	50825.7	44037.5	31632.2	21623.4	53483.4	53534.6	25384.4	59213.3	29149.3	34281.5	36515	13287.2	34112	36531.8	38118.2	104	1.65184
GEN_snoRNA__SNORD59A__-	SNORD59A	28790.3	27975.9	27128.3	25844.6	33622.5	34815.6	26263.7	28533.6	35279.3	27932.7	38286.2	30554.5	38363.6	52254.2	57153.7	48617	35088.5	105	1.66773
miRBase__hsa-miR-150-5p__-	hsa-miR-150-5p	24295.2	30311.5	31611.9	40564.5	24465	35913.5	20259.2	28630.4	42572.1	41263	36221	33573.3	41622	32565	49495.5	40917.1	34642.5	106	1.68361
GEN_snoRNA__SNORD71__-	SNORD71	27368	28952	23354.4	26429.7	29858.6	33487.9	23721.5	27251.4	35205.1	27333.7	35464.4	31343.7	36692	48166.2	50035.2	45141.2	33112.8	107	1.69949
piRBase__piR-hsa-32182__-	piR-hsa-32182	45129.4	30641.8	42654.9	40779.6	20597.9	14275.2	48351.2	34231.5	21905.5	60897	23738.1	23079.9	37208.5	11401.3	31265.5	38321.3	32779.9	108	1.71537
miRBase__hsa-miR-142-3p__-	hsa-miR-142-3p	28711.6	33668.4	35940.1	33742	26776.2	39817	21424.2	39977.4	25388.4	25558.9	32041	31624.1	38149.6	28918.8	53990.5	28613.9	32771.4	109	1.73126
GEN_snoRNA__SNORD62A__-	SNORD62A	24682.1	21272.9	22331.6	27264.1	22618.8	29261	14826.2	24259.7	30978.9	27678.8	51138.6	30467.5	33182.5	53212.4	42171.6	50240	31599.2	110	1.74714
GEN_snoRNA__SNORD62B__-	SNORD62B	24682.1	21272.9	22331.6	27264.1	22618.8	29261	14826.2	24259.7	30978.9	27678.8	51138.6	30467.5	33182.5	53212.4	42171.6	50238.7	31599.1	111	1.76302
GEN_snoRNA__SNORD20__-	SNORD20	28491.3	29234.2	29178.8	26929.8	27982.8	25735.9	24012.3	29791.3	36823.1	23595.2	30595.1	33950.8	25106.6	36843.6	44102.9	36468.5	30552.7	112	1.77891
GEN_snoRNA__SNORD15A__-	SNORD15A	22330.7	23744.2	28867.3	28648.5	22275.1	26943.8	22330.4	23095.8	33303.1	22971.5	42335	30292.8	30001.9	43611.5	45826.5	39701.8	30392.5	113	1.79479
piRNABank|piRBase__hsa_piR_019676__DQ596993	hsa_piR_019676	29774.3	27134.5	23405.2	19310.9	36490.5	36916.9	24392.7	19798.9	26148.8	26746.5	26112.1	27304.7	35150.7	48576.2	37384.4	31666.4	29769.6	114	1.81067
GEN_snoRNA__SNORD38A__-	SNORD38A	26967.4	28093.9	22870.9	22113.3	40797.7	31522.2	21868.4	24658.7	24793.5	23013.2	27408.1	29836	29725.7	42442.1	40469.1	31598.1	29261.1	115	1.82656
GEN_snoRNA__snoU2-30__-	snoU2-30	21391.3	19701.1	19778.2	20539	33239.2	30419.1	20055	20000.4	23923.8	25870.1	24251.4	23378.2	37668.9	52937.7	41925.2	47005.5	28880.3	116	1.84244
miRBase__hsa-miR-20a-5p__-	hsa-miR-20a-5p	42250.6	35283.5	52605.6	32486.3	13895.6	14019.1	32054.2	31612.4	34652.3	19399.7	35433.3	42963.8	12677.1	9222.64	22877.5	15850	27955.2	117	1.85832
GEN_snoRNA__SNORD38B__-	SNORD38B	22333	24622	26735	25289.3	27756	31963.6	21571.6	21901.7	24713.3	20204.4	26226.6	27880.9	31546.8	40739.8	37998.1	35583.5	27941.6	118	1.87421
miRBase__hsa-miR-101-3p__-	hsa-miR-101-3p	35870.9	38399.6	39178.3	26871.8	19288	16313.5	21917.2	24653.8	35736.7	22170.7	29538.1	47798.8	16037.1	13406	24564.7	23355	27193.8	119	1.89009
miRBase__hsa-miR-25-3p__-	hsa-miR-25-3p	37223.6	41125.4	44366	21354.1	37819.6	22190.7	32644.7	22829.8	25699.4	22588.7	15205.4	39998.7	13738.9	16335.7	21281.7	20329.5	27170.7	120	1.90597
piRNABank|piRBase__hsa_piR_012681__DQ587153	hsa_piR_012681	19328.6	17384.2	19760.3	19240.9	17971.4	24400.3	15513.3	25376.6	24736.3	23773.6	32048.5	20379	30751.6	41925.7	54910.3	40199.8	26731.3	121	1.92186
miRBase__hsa-miR-30e-5p__-	hsa-miR-30e-5p	29917	32002.3	36661.4	27270.8	15402.8	21224.9	23757.4	28738	23932.8	23380.4	28745.4	36454.9	19141.2	15692.3	27174.2	24988.4	25905.2	122	1.93774
piRNABank|piRBase__hsa_piR_017723__DQ594464	hsa_piR_017723	14467.1	30738.1	23236.2	29375	25537.8	50807.5	21757.8	15877.1	14016.8	28983.6	11781.9	14055.9	45646.8	42944.6	14549.2	16033.2	24988	123	1.95362
piRNABank|piRBase__hsa_piR_016745__DQ593052	hsa_piR_016745	14428.3	30633.9	23166.7	29363.8	25464.1	50755	21753.8	15864.4	14008.8	28984.9	11777.7	14041.4	45622.9	42889.4	14536.3	16025.5	24957.3	124	1.9695
GEN_snoRNA__SNORD53B__-	SNORD53B	17119.9	18084.1	16424.8	18524.9	29742.9	23150.4	15363.9	20096.3	21495.2	19096.2	35584	18942.1	26352.6	40924.8	44911.3	33397.9	24950.7	125	1.98539
piRBase__piR-hsa-23656__DQ593408	piR-hsa-23656	14357.5	30430.5	23040.7	29322.1	25306.5	50693.9	21747.9	15800.8	13997.8	28949.7	11771	13985.2	45585.8	42852.1	14472.9	16008.7	24895.2	126	2.00127
piRBase__piR-hsa-32256__-	piR-hsa-32256	20414.2	21333.9	18270.5	20846.4	18846.9	21573.6	17067.7	22792.7	29184.2	20553.4	30532	24085.6	25489.3	32790.1	40174.6	34240.4	24887.2	127	2.01715
piRNABank|piRBase__hsa_piR_012753__DQ587269	hsa_piR_012753	24282.6	24478.5	24476.7	21571.4	22929.5	20466.2	19855.9	24031.8	30594.7	18779.8	24326.3	28468.9	18835	28020	34220	28935.1	24642	128	2.03304
GEN_snoRNA__SNORD93__-	SNORD93	19914.2	21795.9	16156.9	18629.1	19027.2	28342.3	18944.7	18174.5	28015.6	21742.2	31525.9	20624.5	28802.6	36933.3	33025.5	30006	24478.8	129	2.04892
piRBase__piR-hsa-32260__-	piR-hsa-32260	19844.6	20690	17663.2	20153.5	18552	21028.2	16559.9	21940.8	28162.1	19846.3	29669.4	23304.9	25012.2	32157.7	39204.2	33441.7	24201.9	130	2.0648
piRBase__piR-hsa-27731__DQ597485	piR-hsa-27731	26557.6	18711.2	17671	26140.9	24995.7	26882.7	25051.9	27629.9	21612.6	27984.8	29352.2	15543.2	19513	25711.6	25869.4	25894.1	24070.1	131	2.08069
piRNABank|piRBase__hsa_piR_020009__DQ597484	hsa_piR_020009	26541.6	18689.6	17659.6	26132.7	24983.3	26871.3	25040.9	27623.1	21606.6	27973.1	29349.6	15542.3	19503.5	25704.6	25867.1	25885.1	24060.9	132	2.09657
piRBase__piR-hsa-27729__DQ597483	piR-hsa-27729	26539.3	18688.6	17658.9	26131.2	24983.3	26871.3	25038.9	27622.1	21603.5	27970.5	29349.6	15540.6	19503.5	25704.6	25865.9	25885.1	24059.8	133	2.11245
piRNABank|piRBase__hsa_piR_002158__DQ572892	hsa_piR_002158	19757.8	20679.2	17922.4	20323.9	17657.3	20708.3	16670.4	22112	28603.4	19765.6	28853.1	23410.6	24676.2	31608.2	39064.6	33114	24057.9	134	2.12834
piRBase__piR-hsa-32235__-	piR-hsa-32235	31725.1	20691	29388.7	26540.6	16124	11955.4	35317.4	29155.6	14178.3	43717.6	14847.8	16699.7	29622.9	9375.89	25650	28443.5	23964.6	135	2.14422
miRBase__hsa-miR-186-5p__-	hsa-miR-186-5p	21851.3	28024.1	33664.6	26155.7	14801.7	22542.1	19604	31104.8	21164.2	21121.1	22928.5	33106.2	16099.2	17781.2	26762.3	22693.2	23712.8	136	2.1601
piRBase__piR-hsa-32172__-	piR-hsa-32172	19336.6	20041.2	17025.7	19551.3	18171	20691.7	16074.9	21444	26957.3	19416.6	28543.4	22527.6	24350.9	31548.9	37944.1	32697.3	23520.2	137	2.17598
piRBase__piR-hsa-32180__-	piR-hsa-32180	19235	19906.6	16837.3	19334	18013.3	20598.1	15953.4	21228.8	26690.5	19359.3	27896.2	22323.9	24243.3	31507.5	37670.7	32644.4	23340.2	138	2.19187
miRBase__hsa-miR-126-3p__-	hsa-miR-126-3p	30155.5	14787.1	29272	21951	14222.2	7325.52	43631.2	17519.2	18189.9	33433.1	11761.7	8089.91	40482.4	12145.4	28735.9	36609.2	23019.5	139	2.20775
piRNABank|piRBase__hsa_piR_020365__DQ597975	hsa_piR_020365	12678.4	25225.5	24036.3	19461.2	22139	24229.9	34083.6	10430.5	16491.6	17451.6	8555.36	13846.3	27358.2	57058.9	8765.9	39857.9	22604.4	140	2.22363
piRNABank|piRBase__hsa_piR_001042__DQ571335	hsa_piR_001042	15364.3	15370.1	13420.9	17476.1	24188.3	24156.5	14670.9	20840.5	16339.1	23205.9	23257.5	15561.9	27781.5	40056.3	41331.5	27886.2	22556.7	141	2.23952
piRBase__piR-hsa-32186__-	piR-hsa-32186	30080.2	18838	26854.7	24900.1	14508	10816.5	33277	26694.9	12912.4	42428.4	13889.2	14454.8	28839.7	8986.55	24793.5	27731.4	22500.3	142	2.2554
piRBase__piR-hsa-28189__DQ597974	piR-hsa-28189	12357.6	24800.9	23632.3	19243.2	21337.3	23912.6	33873.5	10094.1	16354.1	17245.9	8464.47	13715	26973.1	56715.1	8408.03	39712.1	22302.5	143	2.27128
piRBase__piR-hsa-28188__DQ597973	piR-hsa-28188	12343.9	24782.2	23605.1	19237.9	21294.2	23896	33830.7	10067.7	16342.1	17223.7	8457.74	13703.9	26960	56694.4	8399.82	39699.2	22283.7	144	2.28717
piRBase__piR-hsa-28187__DQ597972	piR-hsa-28187	12291.4	24738.9	23547.8	19210.4	21229.5	23866.3	33801.8	10011	16307	17193.8	8437.54	13690.3	26914.6	56672.3	8364.62	39669.5	22246.7	145	2.30305
piRBase__piR-hsa-1710__DQ571387	piR-hsa-1710	17702	18855.7	15645.5	18840.5	21875.9	23462.5	15735.3	17420.4	15209.6	17885.2	26867	17770.2	26783	35583.1	38027.4	23731.8	21962.2	146	2.31893
piRNABank|piRBase__hsa_piR_001078__DQ571388	hsa_piR_001078	17634.7	18753.5	15561	18713.9	21831.7	23389	15659.7	17307.9	15108.2	17837.1	26764.3	17636.4	26717.3	35496.1	37911.2	23664.7	21874.2	147	2.33482
piRBase__piR-hsa-32163__-	piR-hsa-32163	18092.4	18646.4	15896.2	18175.8	16178.4	19035.3	15035.3	19657.1	25400.4	17929.5	23844.9	20851.2	23274.8	29904.5	35914.2	30950.4	21799.2	148	2.3507
GEN_snoRNA__SNORD19__-	SNORD19	19164.3	20463.9	12108.7	15776.1	31699.1	20002.9	18460.8	21919.3	15918.8	22856.9	18873.8	18880.7	20900.1	25024	28906	17796.9	20547	149	2.36658
piRBase__piR-hsa-32238__-	piR-hsa-32238	27701.4	17760.7	25112.8	22275.6	13896.7	9983.54	30939.9	21007.8	11710.6	38618.3	11990.6	13957.9	26432.7	8064.28	22473.8	24860.7	20424.2	150	2.38247
piRBase__piR-hsa-9491__DQ579193	piR-hsa-9491	29819.9	41290.6	28045	20914.9	44350.7	24507	24324	7061.27	19851.1	12447.4	6908.42	10813.8	8757.48	11203.8	12677.8	20333.4	20206.7	151	2.39835
miRBase__hsa-miR-221-3p__-	hsa-miR-221-3p	37337.7	22423	38946.2	18025.4	16810.1	11032.4	31682.8	13253.1	15596.8	26087.6	11801.3	17911.7	14585.4	7284.23	14902.4	22263.5	19996.5	152	2.41423
GEN_snoRNA__SNORD118__-	SNORD118	21354.7	18958	14395	15633.2	8351.19	17339.6	13795.6	15937.7	23914.8	16635.2	23585.7	16101.4	13420.8	33611.5	31246.8	31307.8	19724.3	153	2.43011
miRBase__hsa-miR-29a-3p__-	hsa-miR-29a-3p	13439.7	21155.9	27183.4	32154.3	6201.02	14221	13246.9	26544.3	24572.8	14813.4	31741.4	24794.7	13137.4	9701.72	22787.1	13897.9	19349.6	154	2.446
piRNABank|piRBase__hsa_piR_004307__DQ575881	hsa_piR_004307	11433	22508.5	18029.2	24359.7	18330.9	38425.5	17870.3	12680	10789.7	22789.2	8309.63	10876.9	35535.7	33259.5	11442.2	12489	19320.6	155	2.46188
GEN_snoRNA__SNORD50B__-	SNORD50B	16710.1	19265.7	15116.2	15610.1	24338	19185.7	16017.2	15695.2	19564.2	17515.4	17078.7	19173	19105.3	23556.4	28322.8	20564.4	19176.1	156	2.47776
GEN_snoRNA__SNORD117__-	SNORD117	19289.8	17850.1	19079.9	24329.9	28317.4	18808.1	15817	14079.5	16687.2	14572.5	16626	18711.1	17045	22670	20970.8	18829	18980.2	157	2.49365
miRBase__hsa-miR-24-3p__-	hsa-miR-24-3p	22831.8	27631.9	35594.2	18089.4	16907.6	19822.9	23826.1	16092.3	14545.5	14648.1	12195.1	25968.3	12640	10538.4	16922.8	11493	18734.2	158	2.50953
miRBase__hsa-miR-93-5p__-	hsa-miR-93-5p	30802.7	30485.5	41654.3	21375.7	11966.6	12029.7	25225.1	18699.7	15286.8	12675.3	15234	32622.1	6345.71	4996.52	11322.6	8347.54	18691.9	159	2.52541
piRNABank|piRBase__hsa_piR_001101__DQ571419	hsa_piR_001101	14260.5	15331.7	17083.7	15679.3	21925.8	22995.7	14540.4	13524	14063	13375.8	13565.2	16349.4	21844.7	28488	22213.4	24059.5	18081.3	160	2.5413
GEN_snoRNA__SNORD87__-	SNORD87	13781	16593.9	16255.8	19873.6	12075.4	16852.8	14368.1	18212.6	19830	14051.7	25438.9	19813.1	15581.5	19240.5	24698.5	17687.2	17772.2	161	2.55718
miRBase__hsa-miR-181a-5p__-	hsa-miR-181a-5p	17339	15171.5	22334.5	19266.2	12312.4	15725.3	12813.7	18779.9	16789.5	16809.6	16944.1	15536.3	19339.6	18488.1	27611.8	16549.3	17613.2	162	2.57306
miRBase__hsa-miR-143-3p__-	hsa-miR-143-3p	29499.2	37744.9	40756.1	16978.2	28517	12194	20850.7	14653.6	11555.1	11025.4	8913.03	35410	1763.69	1536.65	1180.36	2117.2	17168.4	163	2.58895
miRBase__hsa-miR-320a__-	hsa-miR-320a	21742.8	15354.3	15980	12239	20532.1	15800.4	18008.7	13280.5	12920.4	18799.4	9359.9	12602.8	19038.3	18659.3	20372.4	19528.3	16513.7	164	2.60483
GEN_snRNA__U2__-	U2	9905.73	7758.75	13048.4	24063.4	13587.1	18345.7	14045.5	14387.6	47760.3	17034.9	17472.6	9630.84	18369.9	12483.7	12441.9	12956.1	16455.8	165	2.62071
GEN_snRNA__U1__-	U1	13750.2	12131.1	13364.3	13788.7	24482	21675	16299	13338.2	32655.1	13747	13791.6	12211.6	16094.4	17195.8	10814.5	13668.3	16187.9	166	2.63659
GEN_snRNA__RNU1-27P__-	RNU1-27P	13670.3	12054.4	13286.2	13701.6	24427.6	21516.8	16219.3	13181.7	32548.8	13719.6	13634.2	12130.6	15921.1	16987.3	10443.7	13415.4	16053.7	167	2.65248
GEN_snRNA__RNU1-28P__-	RNU1-28P	13670.3	12054.4	13286.2	13701.6	24427.6	21516.8	16219.3	13181.7	32548.8	13719.6	13634.2	12130.6	15921.1	16987.3	10443.7	13415.4	16053.7	168	2.66836
GEN_snRNA__RNVU1-18__-	RNVU1-18	13595	12001.3	13256.9	13680	24332.3	21428.5	16174.5	13115.2	32501.6	13648	13600.6	12088.8	15839.8	16930.7	10413.2	13367.7	15998.4	169	2.68424
GEN_snRNA__RNU1-3__-	RNU1-3	13593.8	11999.4	13253.3	13674.8	24327.8	21428.5	16170.5	13113.2	32499.6	13644.1	13586.2	12088.8	15837.4	16928	10409.7	13363.8	15994.9	170	2.70013
GEN_snRNA__RNU1-2__-	RNU1-2	13593.8	11999.4	13253.3	13674.8	24328.9	21428.5	16170.5	13113.2	32499.6	13644.1	13586.2	12088.8	15837.4	16928	10408.5	13363.8	15994.9	171	2.71601
GEN_snRNA__RNU1-1__-	RNU1-1	13593.8	11999.4	13253.3	13674.8	24327.8	21428.5	16170.5	13113.2	32499.6	13644.1	13586.2	12088.8	15837.4	16928	10408.5	13363.8	15994.9	172	2.73189
GEN_snRNA__RNU1-4__-	RNU1-4	13593.8	11999.4	13253.3	13674.8	24327.8	21428.5	16170.5	13113.2	32499.6	13644.1	13586.2	12088.8	15837.4	16928	10408.5	13363.8	15994.9	173	2.74778
piRNABank|piRBase__hsa_piR_017791__DQ594556	hsa_piR_017791	11548.3	10840.4	13811.9	15590	11637.7	13217.6	11790.1	11343	18624.2	12763.8	19497.4	14744.6	17666.8	23691.7	25901.1	22875.1	15971.5	174	2.76366
miRBase__hsa-miR-16-5p__-	hsa-miR-16-5p	18560.4	22081.9	30587.7	21678.6	7481.37	10388.2	18415	20350.5	17429.5	11183	19427.6	25703.3	7772.21	5232.6	10134	8083.05	15906.8	175	2.77954
GEN_snRNA__RNU2-1__-	RNU2-1	9144.37	7069.68	12585.7	23349.6	12161.6	16700.7	13587.4	13617.9	46895.6	16282.3	16559.5	8822.87	17397.8	10026.2	10934.2	11773	15431.8	176	2.79543
GEN_snoRNA__SNORD60__-	SNORD60	12203.5	14034.2	12418.9	12243.5	14936.7	14851.2	10974.5	12238.9	15669	12460.4	17970	14444.6	16554.8	21703.6	22192.2	19810.9	15294.2	177	2.81131
GEN_snoRNA__SNORD45B__-	SNORD45B	16901.8	19538.9	9825.36	10635	8800.28	22467.8	14790.3	116.384	10807.8	19773.4	13055.2	21235.6	27743.2	16650.4	141.972	28068.1	15034.5	178	2.82719
piRBase__piR-hsa-28318__DQ598103	piR-hsa-28318	12936.4	10356.8	9347.63	12147.5	15426.6	16691.1	7479.32	9698.98	12521.1	12093.2	18775.3	12913	15958.1	26744.3	18151.3	22326.8	14598	179	2.84307
miRBase__hsa-miR-340-5p__-	hsa-miR-340-5p	19303.5	21044.9	25550.4	13211.1	9155.24	7777.41	16472.2	12147	16682.2	14102.4	15082.6	25607	6407.89	5336.15	9889.94	11685.3	14340.9	180	2.85896
GEN_snoRNA__SNORD91A__-	SNORD91A	10309.8	12112.4	10915.5	13124	8575.73	13936	9415.12	14009.1	15283.8	11780.7	18749.3	14037.2	15070.9	19435.2	20632.9	19832.8	14201.3	181	2.87484
miRBase__hsa-miR-128-3p__-	hsa-miR-128-3p	17729.4	17494.3	21139.1	9045.84	19714.4	11574.3	17665.2	7617.76	9770.55	13136.2	6317.64	15448.5	13631.3	11858.3	15830.5	18678.1	14165.7	182	2.89072
miRBase__hsa-miR-140-3p__-	hsa-miR-140-3p	17097	18360.3	20827.5	13552	11984.7	8466.17	13971.8	13983.7	15927.8	10711.6	16811.1	20577.6	7023.68	6426.85	16924	9037.79	13855.2	183	2.90661
miRBase__hsa-miR-148b-3p__-	hsa-miR-148b-3p	20955.2	18052.6	22405.4	5872.02	10845	6542.36	20332.9	12326.9	13234.4	16691.1	16796	19072.5	7360.88	5715.83	10419.1	13820.5	13777.7	184	2.92249
GEN_snoRNA__SNORD34__-	SNORD34	11966.1	14636.7	10497.2	16707.2	9521.54	12320.8	11641.7	15598.4	12992.6	9854.78	22250.2	14232.3	10338.2	13604.8	18567.8	12305.8	13564.8	185	2.93837
miRBase__hsa-miR-342-3p__-	hsa-miR-342-3p	11891.9	11564.9	14617.7	17724	6706.81	11715.9	7844.77	14286.9	17229.9	14193.6	15793.7	13477.2	10182.8	10619.8	25285.1	13069.6	13512.8	186	2.95426
GEN_snoRNA__SNORD105__-	SNORD105	8863.57	8475.35	6641.68	9264.67	15558.1	14803.1	7795.98	9178.68	10388.5	12200	11982.2	7356.09	19932.7	30256.6	20540.2	22466.1	13481.5	187	2.97014
piRNABank|piRBase__hsa_piR_004153__DQ575660	hsa_piR_004153	13011.7	10932.8	13150.1	12552.4	24273.3	17517.1	12231.2	12669.2	11548.1	18844.9	7208.86	10173.7	16193.7	13764.9	7969.21	12416.8	13403.6	188	2.98602
piRBase__piR-hsa-5937__DQ575659	piR-hsa-5937	13000.3	10927.9	13126.5	12497.3	24183.7	17474.3	12195.3	12633	11515	18808.5	7109.55	10142.2	16159	13698.7	7956.3	12340.7	13360.5	189	3.00191
miRBase__hsa-miR-23a-3p__-	hsa-miR-23a-3p	18588.9	23649.8	26374.1	13622	10209.9	9104.23	18871.1	9567.93	14734.1	12822.4	11980.5	24724.8	4415.81	2823.4	7000.05	5066.58	13347.2	190	3.01779
miRBase__hsa-let-7b-5p__-	hsa-let-7b-5p	16384.8	14819.6	17719	10266.5	17212.7	12382	13827.4	10949.9	11403.7	14417.6	8051.27	14053.4	11838.9	10169.8	11596	13598.6	13043.2	191	3.03367
GEN_snoRNA__SNORD4A__-	SNORD4A	8474.32	11824.4	8539	12859	10477.5	12027.1	9973.75	11757.7	12755.9	11115.3	19448.6	11326	14131.1	17550.6	18511.5	14835.9	12850.5	192	3.04956
miRBase__hsa-miR-223-5p__-	hsa-miR-223-5p	14368.9	15063.4	16840.2	8835.94	41702.6	12003.5	13411.2	14588.1	8054.18	8392.45	6744.31	12844	5049.54	7143.4	7505.75	7129.59	12479.8	193	3.06544
GEN_snoRNA__SNORD99__-	SNORD99	12806.2	12758.2	6951.81	10049.9	17411.2	14048.8	10637.9	11308.8	10625.2	11018.9	10363.9	11486.3	11718.1	15834.5	16730.4	12836.1	12286.6	194	3.08132
GEN_snoRNA__SNORD125__-	SNORD125	9908.02	9195.89	8667.2	9841.53	9758.55	12319.9	9315.54	9752.77	10458.7	9107.34	15733.9	10364.7	15000.4	19569.1	21117.5	16362.2	12279.6	195	3.0972
piRBase__piR-hsa-32641__-	piR-hsa-32641	19264.7	9345.3	7965.29	5205.1	15760	5629.83	24026.2	6783.52	4530.16	18761.6	4631.14	3870.23	17394.2	13596.5	9980.29	29220.2	12247.8	196	3.11309
GEN_snRNA__RNU2-2P__-	RNU2-2P	7518.91	4789.13	8219.55	16852.4	12889.7	14254.2	11540.1	10836.4	25714.4	14107.7	20445.9	7800.13	10693.4	9792.84	9778.47	10454.4	12230.5	197	3.12897
GEN_snoRNA__SNORD58B__-	SNORD58B	9898.89	9570.41	7354.34	9886.19	10179.3	11304.2	8331.71	11923	10205.9	10883.5	14988.3	11802.5	13303.6	18194	20759.6	17013.7	12224.9	198	3.14485
piRBase__piR-hsa-32154__-	piR-hsa-32154	19092.3	9286.32	7958.13	5214.77	15680.6	5656.93	23842	6748.31	4538.19	18627.5	4605.05	3940.12	17414.5	13628.2	10034.3	28973.8	12202.6	199	3.16074
piRBase__piR-hsa-32201__-	piR-hsa-32201	19015.9	9225.38	7883.64	5142.57	15542.2	5555.54	23783.3	6683.76	4462.95	18492	4501.54	3821.65	17274.6	13492.9	9865.3	28869.3	12100.8	200	3.17662
piRBase__piR-hsa-32194__-	piR-hsa-32194	18969.1	9175.24	7854.27	5084.52	15436.8	5489.11	23753.4	6655.4	4431.86	18440	4460.3	3768.81	17200.5	13417	9777.3	28830.6	12046.5	201	3.1925
miRBase__hsa-miR-423-3p__-	hsa-miR-423-3p	13224	14842.2	16456.3	7655.43	18704	11535.9	15093.1	7713.61	7666.97	14301.7	7658.25	11676.3	10985.1	10909.8	12419.6	9210.67	11878.3	202	3.20839
piRBase__piR-hsa-28394__DQ598179	piR-hsa-28394	8805.35	8568.74	11943.3	29191.1	9465.97	16858.9	11248.4	7704.81	8944.97	10888.7	8556.21	4180.47	18515.8	15833.1	10967.1	6479.34	11759.5	203	3.22427
piRNABank__hsa_piR_020499__DQ598183	hsa_piR_020499	8804.21	8568.74	11942.6	29191.1	9465.97	16858.9	11248.4	7704.81	8944.97	10888.7	8556.21	4180.47	18515.8	15833.1	10967.1	6479.34	11759.4	204	3.24015
piRBase__piR-hsa-28397__DQ598182	piR-hsa-28397	8790.51	8527.45	11918.2	29182.2	9453.49	16850.2	11239.4	7698.94	8939.95	10879.6	8543.58	4161.72	18506.2	15826.2	10949.5	6469.02	11746	205	3.25604
piRBase__piR-hsa-28396__DQ598181	piR-hsa-28396	8781.38	8519.59	11912.5	29179.2	9446.69	16850.2	11238.4	7699.92	8939.95	10878.3	8542.74	4159.16	18505	15824.8	10950.6	6470.31	11743.7	206	3.27192
GEN_snoRNA__SNORD70__-	SNORD70	8571.35	10616.3	7947.38	10788.3	9332.15	11042.9	8127.57	11559.2	12022.6	9645.13	15530.3	12024.1	11722.9	15788.9	16779.7	14743	11640.1	207	3.2878
GEN_snoRNA__SNORD90__-	SNORD90	8098.78	8749.61	8080.6	12490.6	9304.93	10075.3	8936.15	9174.76	16519.7	8966.71	20228.7	9923.17	11199.2	14064.5	15261.4	12978	11503.3	208	3.30368
miRBase__hsa-miR-185-5p__-	hsa-miR-185-5p	18689.4	16240	18659.4	8113.94	13421.6	7066.79	17783.7	8982.09	9397.38	12133.6	6918.52	13507	7175.54	4796.32	11511.5	8526.87	11432.7	209	3.31957
miRBase__hsa-miR-361-3p__-	hsa-miR-361-3p	12043.7	10109.1	12690.3	9910.01	7744.47	6411.25	10471.6	12228.1	14789.2	10201.2	16205.2	12795.4	8049.61	6701.6	14766.3	12043.9	11072.6	210	3.33545
piRNABank|piRBase__hsa_piR_020657__DQ598428	hsa_piR_020657	10224.2	13439.5	13577.7	10498.8	11906.5	12823.4	10606.1	8520.47	8244.78	6811.62	11324.1	12291.7	9941.25	14651.3	12904.2	8799.1	11035.3	211	3.35133
miRBase__hsa-miR-17-5p__-	hsa-miR-17-5p	18061.6	12482	21083.9	13002.7	6106.89	6232.94	13730.8	12397.3	11051.6	7637.2	12042.8	14803.4	5312.6	4670.69	9810.15	7097.34	10970.2	212	3.36722
piRNABank|piRBase__hsa_piR_017194__DQ593767	hsa_piR_017194	8805.35	8411.46	6438.27	8675.91	8999.87	10077.1	7382.73	10745.5	8765.41	9761.03	13253	10461.8	12139	16451.6	18890.5	15540.3	10924.9	213	3.3831
GEN_snoRNA__snoR1__-	snoR1	7999.47	9173.28	7869.31	8215.17	10476.4	10931	7120.84	8470.59	10225	9017.49	12538.5	8970.32	12528.8	17122.6	17375.7	15701.6	10858.5	214	3.39898
miRBase__hsa-miR-423-5p__-	hsa-miR-423-5p	13173.8	10909.2	13207.4	6972.14	19200.7	11011.4	10950.6	6789.38	7353.99	11002	6775.45	10737.1	8700.09	11495.2	11168.9	11453	10681.3	215	3.41487
miRBase__hsa-miR-27b-3p__-	hsa-miR-27b-3p	15584.6	13765.8	14473.8	9335.38	8350.06	5747.83	14173	9079.9	10945.2	13797.7	9524.85	13040	6977.05	4415.27	10310	10357.7	10617.4	216	3.43075
GEN_snoRNA__SNORD65__-	SNORD65	12099.7	15009.3	5020.83	11377.8	10188.4	7412.92	10955.6	6381.55	9616.07	4058.85	20122.7	19947.8	5755.02	11467.5	11884.6	6625.13	10495.2	217	3.44663
piRBase__piR-hsa-26508__DQ596292	piR-hsa-26508	12567.7	11792.9	14219.5	12288.9	12245.5	9617.31	9669.04	11676.5	12390.7	10801.5	9205.89	11366.1	7363.27	7204.15	6247.95	8355.28	10438.3	218	3.46252
miRBase__hsa-miR-142-5p__-	hsa-miR-142-5p	9428.6	10522.9	9849.71	11718.7	6478.86	8965.26	5116.33	18079.6	9170.67	8173.69	12100	12230.3	8789.77	6963.92	18281.5	10961.5	10427	219	3.4784
GEN_snoRNA__SNORD61__-	SNORD61	10099.8	9906.59	7618.63	8594.78	10694.1	9903.12	7524.13	9547.39	10506.9	10780.6	11163.4	10533.4	10433.9	12609.3	13319.6	13338	10410.9	220	3.49428
miRBase__hsa-miR-151a-3p__-	hsa-miR-151a-3p	14158.9	4649.55	9777.37	5474.55	13745.9	3625.61	15033.3	5780.07	5951.61	12120.6	4651.34	3560	15069.7	10709.6	16956.9	24970.4	10389.7	221	3.51017
GEN_snoRNA__SNORD53__-	SNORD53	7684.42	9497.66	7925.18	9741.04	7086.72	9373.44	6610	9753.75	10695.4	8324.74	13792.4	11115.5	10706.5	14605.7	14673.6	11659.5	10202.9	222	3.52605
piRNABank|piRBase__hsa_piR_001346__DQ571858	hsa_piR_001346	6547.51	9211.61	6636.67	10309	7828.39	9541.26	8183.33	9165.96	10107.6	8826.07	13231.9	8689.06	11823.3	14720.3	15631	12326.5	10173.7	223	3.54193
GEN_snoRNA__SNORD127__-	SNORD127	9162.63	8816.45	7949.53	8483.13	11338.3	9243.21	7780.04	9666.71	11403.7	8919.83	10129.9	9614.65	10864.3	11765.8	13496.7	13861.8	10156	224	3.55781
piRBase__piR-hsa-32199__-	piR-hsa-32199	7298.6	8086.09	8662.19	9284.02	10939.1	9980.92	7331.94	8274.01	11339.5	10138.7	10245.2	9491.92	12084	13332.8	12718.8	12941.9	10134.4	225	3.5737
GEN_snoRNA__SNORD73A__-	SNORD73A	9345.27	12078	9832.52	13508.1	6689.8	10675.8	8085.75	12731.8	10203.9	6118.87	14837.7	13703.1	6917.26	8039.43	11258	7582.45	10100.5	226	3.58958
miRBase__hsa-miR-222-3p__-	hsa-miR-222-3p	13826.7	9061.22	12367.3	7349.51	15491.2	7882.29	10626	6724.84	5652.67	13743	5054.45	6050.38	10665.9	8815.35	9780.82	16035.8	9945.46	227	3.60546
piRNABank|piRBase__hsa_piR_020813__DQ598646	hsa_piR_020813	7190.16	7897.35	8522.52	8998.95	10846.1	9706.46	7207.47	7935.62	11103.7	10041	9857.27	9296.74	11794.6	13058	12202.6	12556.1	9888.42	228	3.62135
piRBase__piR-hsa-28845__DQ598645	piR-hsa-28845	7066.88	7807.9	8383.57	9011.6	10707.8	9748.42	7150.71	7990.39	10947.2	9966.77	9900.19	9149.3	11788.6	13015.2	12317.5	12583.2	9845.96	229	3.63723
piRBase__piR-hsa-23821__DQ593573	piR-hsa-23821	7149.07	7967.15	7699.57	9604.83	5014.8	9872.53	6154.93	10040.3	10277.1	7698.4	11851.8	9501.29	10554.7	13284.5	14153.8	14301.8	9695.4	230	3.65311
piRNABank__hsa_piR_017061__DQ593574	hsa_piR_017061	7149.07	7967.15	7699.57	9604.83	5014.8	9872.53	6154.93	10040.3	10277.1	7698.4	11851.8	9501.29	10554.7	13284.5	14153.8	14301.8	9695.4	231	3.669
GEN_snoRNA__SNORD55__-	SNORD55	8042.84	8595.28	6459.04	4429.51	17602.8	13363.5	7166.64	7802.61	6670.86	9514.92	6604.61	8263.77	11965.6	15994.6	10091.8	8947.47	9469.75	232	3.68488
piRNABank|piRBase__hsa_piR_017458__DQ594126	hsa_piR_017458	6592.03	7300.68	7892.23	8416.14	10076.1	9155.8	6778.29	7323.38	10338.3	9074.79	9286.68	8586.79	11229	12365	11639.4	11762.7	9238.58	233	3.70076
miRBase__hsa-miR-155-5p__-	hsa-miR-155-5p	7050.9	6922.23	10492.2	7547.5	8952.24	7294.05	8468.13	9520	8565.78	8223.17	10497.7	6183.34	10323.9	10607.4	14443.6	10629.9	9107.63	234	3.71665
GEN_snoRNA__SNORD121B__-	SNORD121B	4272.55	8822.35	4269.5	9684.47	6656.91	9759.78	6235.59	10848.1	9835.75	2481.93	8733.78	6223.4	7229.35	15671.6	17977.7	16064.2	9047.93	235	3.73253
GEN_snoRNA__SNORD83B__-	SNORD83B	7145.64	7103.1	6447.58	7164.92	12704.8	9709.96	7043.16	5750.73	11212.1	6348.05	7544.64	8503.26	9850.38	13443.2	10980	11936.8	8930.52	236	3.74841
miRBase__hsa-mir-140__-	hsa-mir-140	11775.5	12498.7	15919.8	9026.49	6833.82	4773.25	9722.81	7850.53	10404.5	6124.08	10433.7	16055.4	3147.15	2718.47	9238.75	4257.63	8798.79	237	3.76429
GEN_snoRNA__SNORD12B__-	SNORD12B	7236.96	6155.49	5251.46	5745.48	11488	9016.83	6074.27	8721.94	7200.51	7464.01	7674.24	6162.03	10985.1	15938	12153.3	11242.7	8656.9	238	3.78018
miRBase__hsa-miR-3653-3p__-	hsa-miR-3653-3p	7246.09	6632.24	6110.95	6625.28	6941.56	8434.7	6785.26	6533.14	7477.38	6510.82	9852.22	7505.24	10377.7	13781.5	14579.7	11512.4	8556.63	239	3.79606
miRBase__hsa-miR-199a-3p__-	hsa-miR-199a-3p	11406.8	13892.6	15123.4	9074.87	6554.84	3313.57	18083.4	6726.79	6723.02	11232.5	4695.94	9759.54	6776.17	1887.33	3514.1	7261.19	8501.63	240	3.81194
miRBase__hsa-miR-199b-3p__-	hsa-miR-199b-3p	11387.4	13882.8	15103.3	9070.4	6550.31	3310.07	18071.4	6723.86	6713.99	11231.2	4690.05	9751.86	6776.17	1885.95	3514.1	7258.61	8495.09	241	3.82783
GEN_snoRNA__SNORD19B__-	SNORD19B	7888.74	9109.38	6862.28	7635.33	7112.8	6723.29	6364.04	8245.65	9394.37	9043.53	10199.8	9050.43	7828.41	8731.13	10500.1	9902.22	8411.97	242	3.84371
GEN_snRNA__RNVU1-7__-	RNVU1-7	7001.82	5729.86	8077.74	7380.77	9942.27	8911.06	8273.95	6574.22	25420.5	6174.87	7606.08	6507.21	6398.32	6876.94	5416.06	8276.57	8410.51	243	3.85959
miRBase__hsa-miR-125a-5p__-	hsa-miR-125a-5p	8427.52	7028.39	16331	5249.01	8473.67	9545.63	7435.5	3691.03	5543.33	8380.73	3383.94	9560.95	11496.9	8689.71	7212.42	12114.9	8285.29	244	3.87548
GEN_snoRNA__SNORA7A__-	SNORA7A	3634.46	8643.44	4134.13	8995.22	10383.4	11102.3	6375	3222.56	6657.82	6913.19	9853.06	8666.9	8537.47	11894.2	13231.6	8583.64	8176.77	245	3.89136
piRBase__piR-hsa-23230__DQ592952	piR-hsa-23230	8250.59	6980.22	8300.49	6814.34	15914.2	11786.7	7889.58	6982.05	4783.96	11069.7	3611.16	5518.56	10848.8	9378.65	5690.62	6711.57	8158.2	246	3.90724
piRNABank__hsa_piR_016677__DQ592953	hsa_piR_016677	8250.59	6980.22	8300.49	6814.34	15914.2	11786.7	7889.58	6982.05	4783.96	11069.7	3611.16	5518.56	10848.8	9378.65	5690.62	6711.57	8158.2	247	3.92313
GEN_snoRNA__SNORD46__-	SNORD46	7023.51	5340.59	5693.38	10879.9	7209.2	8394.49	7336.92	6450.99	8033.12	7240.04	17400.2	6843.86	6771.39	8188.54	8638	8015.96	8091.25	248	3.93901
miRBase__hsa-mir-29a__-	hsa-mir-29a	5237.09	7568.05	10114	8730.24	3770.74	8428.58	5687.91	7968.87	7047.03	7595.53	7755.03	8210.08	7529.47	8566.84	12829.1	10940.8	7998.71	249	3.95489
GEN_snoRNA__SNORD58A__-	SNORD58A	7617.07	7518.9	6179.71	6496.51	9139.36	7815.86	6112.11	7292.08	8088.29	7440.57	7519.4	8295.31	8392.79	10028.9	9659.97	10320.2	7994.82	250	3.97078
miRBase__hsa-miR-378a-3p__-	hsa-miR-378a-3p	9402.34	6380.6	6777.05	4595.49	8799.14	6949.67	6935.62	6690.6	7382.08	8783.1	7038.86	6818.29	7330.98	9675.48	13825.3	9333.24	7919.86	251	3.98666
GEN_snRNA__RNU2-61P__-	RNU2-61P	3092.26	1852.94	5500.71	13380.8	4504.47	7627.94	6494.49	4979.08	36739.9	8083.84	7667.51	4184.73	7747.1	1826.58	3803.91	5932.3	7713.66	252	4.00254
GEN_snoRNA__SNORD12__-	SNORD12	6941.32	6369.79	5490.69	6064.8	7970.15	7548.4	5814.37	7254.92	6968.79	6719.17	8227.99	6227.66	8573.34	11586.3	10860.3	9777.07	7649.69	253	4.01842
piRBase__piR-hsa-32176__-	piR-hsa-32176	5409.46	5908.76	6510.61	7001.17	8563.26	7731.95	5758.61	5736.06	8217.69	7051.22	7459.64	6989.6	9623.19	10588.1	9989.67	9568.06	7631.69	254	4.03431
miRBase__hsa-miR-140-5p__-	hsa-miR-140-5p	7997.19	9306.96	13525.5	7630.12	6362.06	8897.08	8043.93	6702.34	6159.26	5169.59	5413.8	10185.7	5170.31	5019.99	7874.17	5629.1	7442.94	255	4.05019
piRNABank|piRBase__hsa_piR_017178__DQ593744	hsa_piR_017178	7010.95	6881.92	5728.48	5991.11	8494.08	7231.99	5675.96	6783.52	7383.08	6950.96	6924.41	7602.4	7834.38	9429.73	8893.79	9669.98	7405.42	256	4.06607
GEN_snoRNA__SNORD91B__-	SNORD91B	5540.73	6247.89	5245.73	6405.7	5142.94	6838.66	4681.17	6932.17	7388.1	6359.77	10146.8	7212.05	7440.99	9627.16	11882.2	10638.9	7358.19	257	4.08196
miRBase__hsa-miR-30e-3p__-	hsa-miR-30e-3p	9268.79	11464.6	10579.6	5190.96	13305.9	6536.24	8913.24	5355.61	5386.84	8047.38	4867.62	9751.86	4559.3	3778.8	4547.8	4532.44	7255.43	258	4.09784
miRBase__hsa-let-7d-5p__-	hsa-let-7d-5p	8781.38	8120.49	9977.2	5301.12	11141	7842.09	9354.37	5850.49	4584.33	9138.59	3147.46	6240.44	7248.48	5552.91	5279.95	7203.14	7172.71	259	4.11372
GEN_snoRNA__SNORD36C__-	SNORD36C	5887.74	7334.1	7238.31	9147.07	3998.68	8200.45	5332.41	6944.89	6995.87	5501.65	9721.77	7912.63	5899.7	7582.44	9652.93	6569.65	7120.02	260	4.12961
piRNABank|piRBase__hsa_piR_015026__DQ590548	hsa_piR_015026	9608.95	7320.34	9401.35	7033.92	9930.93	5476	2826.03	9468.17	3752.73	4070.57	6672.78	7829.11	4758.98	5975.39	6554.18	4015.07	6543.41	261	4.14549
miRBase__hsa-miR-484__-	hsa-miR-484	8906.94	9025.83	9997.26	5071.12	6218.03	5455.02	8152.47	5515.03	3818.94	6226.95	3347.75	6965.74	6051.56	5147	6284.32	6711.57	6430.97	262	4.16137
piRNABank|piRBase__hsa_piR_020450__DQ598104	hsa_piR_020450	6242.74	4538.47	5165.51	5635.32	6961.97	7591.23	3541	4015.73	5860.32	5083.65	7838.35	5867.99	6472.45	10579.8	6915.57	8902.32	6325.78	263	4.17726
piRBase__piR-hsa-21353__DQ591074	piR-hsa-21353	5443.7	7581.81	4560.29	8976.62	2801.12	5403.45	5271.67	9225.62	5874.37	4711.23	11686.8	6885.62	4199.38	5135.96	8900.83	4527.28	6324.11	264	4.19314
piRNABank__hsa_piR_016975__DQ593415	hsa_piR_016975	5443.7	7581.81	4560.29	8976.62	2801.12	5403.45	5271.67	9225.62	5874.37	4711.23	11686.8	6885.62	4199.38	5135.96	8900.83	4527.28	6324.11	265	4.20902
piRBase__piR-hsa-23662__DQ593414	piR-hsa-23662	5443.7	7581.81	4560.29	8976.62	2801.12	5403.45	5271.67	9225.62	5874.37	4708.63	11686.8	6885.62	4199.38	5135.96	8900.83	4527.28	6323.95	266	4.2249
GEN_snoRNA__SNORD32A__-	SNORD32A	4125.3	4897.26	4929.87	8436.98	4971.7	6448.83	4964.97	3704.72	7742.21	6499.1	10146.8	4406.32	7518.71	5969.86	6312.48	6494.82	6098.12	267	4.24079
miRBase__hsa-miR-199b-5p__-	hsa-miR-199b-5p	7472.11	12508.6	16303	6969.16	5060.16	3167.6	8305.82	5209.89	5848.29	3446.83	5735.27	12551.6	768.851	960.921	1420.89	1434.69	6072.73	268	4.25667
GEN_snRNA__RNU2-36P__-	RNU2-36P	3134.49	1160.91	3609.13	9683.73	5834.72	6981.13	6193.76	3799.59	18346.4	7707.51	11857.7	4015.12	4060.68	2217.3	3230.16	4929.82	6047.63	269	4.27255
GEN_snoRNA__SNORD45__-	SNORD45	7466.4	7984.84	3734.47	3895.82	4514.68	7674.27	5710.81	18.5823	5041.76	9219.33	4196.05	7928.82	12277.7	5083.5	19.9465	9586.12	5897.07	270	4.28844
miRBase__hsa-miR-19b-3p__-	hsa-miR-19b-3p	5959.65	8037.92	9381.29	6870.16	2812.46	4443.73	5308.51	6131.18	6643.77	5049.8	7475.63	8417.18	3695.98	2907.62	5092.22	4078.29	5769.09	271	4.30432
GEN_snRNA__RNU2-37P__-	RNU2-37P	2273.82	1226.77	4250.16	10230.8	3078.96	5085.29	4772.78	4136.03	29922.6	5466.49	5427.26	3226.76	4494.73	1100.37	2235.18	4582.76	5719.42	272	4.3202
GEN_snRNA__RNVU1-1__-	RNVU1-1	4922.05	4130.53	6636.67	5562.38	6009.36	5431.42	5837.27	4633.84	19993.5	3437.72	5002.27	4936.44	3222.48	3807.79	2623.55	4807.25	5687.16	273	4.33609
miRBase__hsa-miR-941__-	hsa-miR-941	6856.85	8477.32	8423.68	3528.12	10947	4995.27	6948.57	4463.66	3430.73	3493.71	4318.08	10032.3	2208.5	3542.71	4009.25	2879.71	5534.72	274	4.35197
GEN_snoRNA__SNORD35B__-	SNORD35B	4915.2	4604.33	4025.26	4433.23	5707.7	6114.94	4325.68	4457.79	5703.83	4295.84	8203.59	4529.05	5105.74	7085.41	8232.03	6514.17	5515.86	275	4.36785
GEN_snoRNA__SNORD37__-	SNORD37	4104.75	4277	3064.79	4424.3	3812.7	5097.53	3883.55	6363.95	4393.74	4064.06	7709.59	4694.4	6376.8	8504.71	9954.47	7498.59	5514.06	276	4.38374
miRBase__hsa-miR-363-3p__-	hsa-miR-363-3p	4388.98	2537.1	4129.12	8594.03	2770.5	4412.27	3038.13	8714.12	6566.53	4928.69	2966.52	4667.97	8179.95	5196.71	8574.65	7546.33	5450.72	277	4.39962
miRBase__hsa-mir-21__-	hsa-mir-21	5709.67	5190.2	6223.4	3045.05	5792.76	2426.4	6573.16	7621.68	6632.74	5297.21	5518.15	6485.9	3954.26	3261.06	5308.11	6541.27	5348.81	278	4.4155
piRNABank|piRBase__hsa_piR_016735__DQ593039	hsa_piR_016735	4384.41	4238.66	2653.66	2826.96	8077.88	5753.95	3573.86	8889.18	3782.83	5919.64	4908.86	3164.54	4162.32	8297.61	7415.4	4353.1	5150.18	279	4.43139
miRBase__hsa-miR-28-3p__-	hsa-miR-28-3p	6312.37	5077.15	6079.43	3749.19	6545.77	3801.3	5528.58	4730.66	4533.17	5127.93	3920.86	5185.31	4541.36	4270.3	6483.78	5404.61	5080.74	280	4.44727
GEN_snoRNA__SNORD96A__-	SNORD96A	3625.33	4133.48	3058.34	4544.88	4893.45	5112.39	3298.03	3849.47	4478	4498.98	6339.52	4204.33	6649.42	7180.68	8395.13	6394.19	5040.98	281	4.46315
GEN_snoRNA__SNORD5__-	SNORD5	5038.48	4417.56	3445.11	4369.96	3677.74	4231.34	3382.67	5716.5	5454.05	4384.39	7598.5	5249.23	4352.44	5428.65	7647.72	5858.76	5015.82	282	4.47903
piRNABank|piRBase__hsa_piR_017724__DQ594465	hsa_piR_017724	3852.48	7111.94	5176.97	7303.36	6502.68	7739.82	5642.1	5203.04	2671.35	5687.86	2350.49	2956.58	7774.6	3446.06	4296.71	2213.97	4995.63	283	4.49492
miRBase__hsa-miR-192-5p__-	hsa-miR-192-5p	5249.65	4653.48	7920.88	4525.52	4543.03	3727.88	4354.55	3025	6700.95	4151.3	4467.88	8093.31	3639.78	3051.2	5621.39	6145.18	4991.94	284	4.5108
piRBase__piR-hsa-32198__-	piR-hsa-32198	3556.84	4045.99	4262.34	4827.72	4800.46	4880.76	3818.82	4187.86	5702.83	4567.99	5221.08	4500.93	5666.54	5927.06	6278.45	6472.89	4919.91	285	4.52668
piRBase__piR-hsa-23574__DQ593311	piR-hsa-23574	3931.25	2730.75	2627.88	3633.07	4795.92	3907.06	3282.1	6467.62	7027.97	7064.24	7978.89	3198.63	8255.28	2839.96	5103.96	4830.47	4854.69	286	4.54257
piRNABank|piRBase__hsa_piR_005019__DQ576918	hsa_piR_005019	3920.97	2723.87	2623.58	3617.44	4783.45	3896.57	3274.13	6452.95	7011.92	7057.73	7946.07	3190.11	8238.54	2828.92	5093.4	4808.54	4841.76	287	4.55845
GEN_snoRNA__SNORD35A__-	SNORD35A	5241.66	6126.99	5269.37	4864.19	5696.36	5656.06	4803.65	4403.03	4901.32	3358.28	5655.33	6117.71	1949.03	4451.16	4286.15	3706.72	4780.44	288	4.57433
piRBase__piR-hsa-27124__DQ597155	piR-hsa-27124	4359.3	5478.21	5442.7	6978.84	4007.75	3692.91	4593.54	5038.74	7864.59	3470.27	5246.32	5676.23	3283.46	3626.93	2224.62	5163.34	4759.23	289	4.59022
GEN_snoRNA__SNORD33__-	SNORD33	4791.92	5129.25	4639.79	4913.32	4537.36	5235.63	3840.73	4741.42	4581.32	3726.8	5120.93	5161.45	4130.03	5247.79	5271.74	4744.03	4738.34	290	4.6061
piRBase__piR-hsa-1944__DQ571650	piR-hsa-1944	4532.8	5403.5	4588.22	4300.74	4210.75	3645.71	3833.76	4357.06	4860.2	4737.28	7018.66	5811.74	3686.42	3796.74	7280.47	3520.93	4724.06	291	4.62198
piRBase__piR-hsa-32157__-	piR-hsa-32157	4609.28	5444.79	4671.31	4325.3	4226.63	3639.59	3868.61	4197.64	4817.06	4601.85	6960.6	5838.16	3651.74	3771.89	7111.51	3430.62	4697.91	292	4.63787
piRBase__piR-hsa-32588__-	piR-hsa-32588	4607	5442.82	4677.75	4321.58	4227.76	3639.59	3871.6	4180.04	4822.08	4603.15	6947.13	5837.31	3652.94	3763.61	7106.82	3420.3	4695.09	293	4.65375
piRBase__piR-hsa-32261__-	piR-hsa-32261	4607	5441.84	4674.17	4319.35	4225.49	3638.72	3870.6	4180.04	4817.06	4601.85	6947.13	5835.61	3655.33	3763.61	7105.64	3420.3	4693.98	294	4.66963
GEN_snoRNA__SNORD3A__-	SNORD3A	4113.88	4697.72	3930	3918.9	5378.83	4981.28	3476.27	5543.39	3127.78	4928.69	6629.02	4469.39	4348.85	5612.28	5109.82	4587.92	4678.38	295	4.68551
piRBase__piR-hsa-32196__-	piR-hsa-32196	4475.73	5340.59	4518.75	4222.58	4146.11	3615.12	3784.97	4329.67	4815.06	4730.76	6961.44	5743.56	3626.63	3697.34	7137.32	3529.96	4667.23	296	4.7014
piRBase__piR-hsa-32522__-	piR-hsa-32522	4473.45	5344.52	4515.88	4222.58	4151.78	3623.86	3793.93	4317.94	4817.06	4724.25	6974.9	5752.08	3618.26	3684.91	7142.02	3514.48	4667	297	4.71728
piRNABank|piRBase__hsa_piR_000291__DQ570344	hsa_piR_000291	4109.32	5207.89	5061.66	6776.38	3824.04	3491	4514.87	4836.29	7716.13	3349.17	5094	5475.09	3117.25	3447.44	2032.2	5045.94	4568.67	298	4.73316
GEN_snoRNA__SNORD1C__-	SNORD1C	3709.8	4605.32	4578.2	4696.72	4787.99	4967.3	3634.6	4062.68	4181.07	4053.64	5364.99	4360.3	3785.66	6085.84	5018.3	4798.22	4543.16	299	4.74905
miRBase__hsa-miR-181b-5p__-	hsa-miR-181b-5p	5388.91	3967.35	4796.65	5564.61	3613.1	3759.34	3509.14	6777.65	4479	4719.05	3440.32	3836.99	3996.11	4159.85	6181.07	4018.94	4513.01	300	4.76493
GEN_snoRNA__snoU2_19__-	snoU2_19	4423.22	4057.79	4911.25	4170.48	3733.31	4666.62	4353.56	4223.07	5000.64	3649.97	5532.46	5778.5	4042.74	5084.88	4674.52	3729.94	4502.06	301	4.78081
piRNABank|piRBase__hsa_piR_019914__DQ597347	hsa_piR_019914	3552.28	6789.52	6649.56	3354.69	3021.13	4504.04	2626.87	7412.38	2848.91	3423.39	4482.18	2944.65	5886.55	6262.56	5133.29	2397.17	4455.57	302	4.7967
piRNABank|piRBase__hsa_piR_001170__DQ571526	hsa_piR_001170	4637.82	4505.05	5439.12	5359.17	3550.73	4262.8	4127.52	6407.96	4167.03	4187.76	5334.69	5229.63	2685.6	2822.02	5406.67	3123.55	4452.94	303	4.81258
piRNABank|piRBase__hsa_piR_001169__DQ571525	hsa_piR_001169	4636.68	4497.19	5431.24	5365.87	3554.13	4250.56	4103.62	6415.78	4170.04	4195.58	5397.81	5218.55	2682.01	2813.73	5391.42	3111.94	4452.26	304	4.82846
piRNABank|piRBase__hsa_piR_016742__DQ593049	hsa_piR_016742	3543.14	6789.52	6566.48	3347.25	3014.32	4455.1	2577.08	7373.26	2784.71	3397.35	4461.98	2891.81	5756.22	6254.27	5086.36	2358.47	4416.08	305	4.84435
piRNABank|piRBase__hsa_piR_017295__DQ593909	hsa_piR_017295	3543.14	2335.59	2082.11	3385.96	4181.27	3706.02	3084.93	6195.73	6798.26	6673.59	7367.07	2930.16	7243.7	2703.28	4358.9	4002.17	4411.99	306	4.86023
piRBase__piR-hsa-27621__DQ597346	piR-hsa-27621	3447.26	6568.35	6479.09	3281.75	2920.19	4396.53	2597	7202.11	2808.78	3363.49	4369.41	2846.64	5686.86	6125.87	4952.6	2350.73	4337.29	307	4.87611
piRBase__piR-hsa-6840__DQ576607	piR-hsa-6840	3467.81	2300.2	2057.04	3324.92	4118.89	3623.86	3050.08	6067.61	6707.97	6578.54	7262.72	2896.07	7067.93	2659.1	4274.42	3913.15	4335.64	308	4.89199
piRBase__piR-hsa-6839__DQ576606	piR-hsa-6839	3466.66	2300.2	2056.32	3324.92	4118.89	3623.86	3050.08	6066.63	6707.97	6578.54	7263.56	2896.92	7066.73	2659.1	4274.42	3913.15	4335.5	309	4.90788
piRNABank|piRBase__hsa_piR_004801__DQ576605	hsa_piR_004801	3466.66	2300.2	2056.32	3324.92	4118.89	3622.99	3049.08	6066.63	6707.97	6578.54	7263.56	2896.07	7066.73	2659.1	4274.42	3909.28	4335.09	310	4.92376
miRBase__hsa-miR-374b-5p__-	hsa-miR-374b-5p	5100.12	6019.84	7767.61	4308.18	2789.78	2211.38	6035.43	4315.98	4833.11	4212.5	4434.21	6501.24	2405.8	1285.37	3123.39	3406.1	4296.88	311	4.93964
miRBase__hsa-miR-98-5p__-	hsa-miR-98-5p	4839.86	3955.56	5914.7	3471.55	4870.77	2984.92	5724.75	4017.69	3974.43	5568.06	2535.64	3805.46	3918.39	3041.54	3623.22	5173.67	4213.76	312	4.95553
piRNABank|piRBase__hsa_piR_019912__DQ597341	hsa_piR_019912	3223.53	2922.43	3419.32	21455.3	2304.4	2661.52	4035.9	4842.16	3878.13	2565.26	3661.66	2987.26	2036.32	2790.26	1325.86	2180.42	4143.11	313	4.97141
GEN_snRNA__RNU1-11P__-	RNU1-11P	4346.74	3739.3	6120.98	4436.95	5324.39	4590.57	3699.33	3496.41	8008.04	2582.19	3877.1	3990.41	2699.95	3048.44	1970.01	2932.6	4053.96	314	4.98729
