# Supplementary material for: An RNA-seq study in Friedreich ataxia patients identified hsa-miR-148a-3p as a putative prognostic biomarker of the disease
Source: Hum Genomics. 2024 May 22;18:50. doi: 10.1186/s40246-024-00602-y (PMC11110315; doi:10.1186/s40246-024-00602-y)
Supplement: Supplementary file 4 — Supplementary Material 4 [file 40246_2024_602_MOESM4_ESM.xlsx]

## Sheet: LOG_vs_CTRL_res_sig
Locus	logFC	logCPM	LR	PValue	FDR
miRBase__hsa-miR-223-3p__-	3.4497	12.0385	56.7977	4.83042e-14	3.04123e-10
miRBase__hsa-miR-143-3p__-	3.34196	9.08132	53.4868	2.60332e-13	8.19526e-10
miRBase__hsa-miR-143-5p__-	3.6728	2.80325	51.0681	8.92144e-13	1.87231e-09
miRBase__hsa-miR-2115-3p__-	4.42054	1.69866	47.9846	4.29585e-12	6.76167e-09
miRBase__hsa-mir-223__-	2.80008	6.70297	45.3271	1.66727e-11	2.09942e-08
miRBase__hsa-miR-542-3p__-	2.95872	3.53335	43.5384	4.1572e-11	4.36229e-08
miRBase__hsa-miR-424-5p__-	3.12799	3.67963	43.1431	5.08798e-11	4.57627e-08
miRBase__hsa-miR-450b-5p__-	2.78749	4.81829	42.7379	6.25892e-11	4.92577e-08
miRBase__hsa-miR-145-3p__-	3.26052	4.03261	38.9306	4.39138e-10	3.07202e-07
miRBase__hsa-miR-199b-5p__-	2.58855	7.58238	38.155	6.53413e-10	4.11389e-07
miRBase__hsa-mir-143__-	3.55618	1.39922	37.6559	8.43906e-10	4.83021e-07
miRBase__hsa-miR-145-5p__-	2.96421	5.44687	36.3743	1.6284e-09	8.54368e-07
miRBase__hsa-miR-450a-5p__-	2.26453	5.33423	32.7029	1.07376e-08	5.2003e-06
miRBase__hsa-miR-34c-5p__-	2.97292	0.484262	29.3934	5.90772e-08	2.65679e-05
miRBase__hsa-miR-365a-3p__-	2.25666	3.61638	28.2008	1.09359e-07	4.30328e-05
miRBase__hsa-miR-365b-3p__-	2.25666	3.61638	28.2008	1.09359e-07	4.30328e-05
miRBase__hsa-mir-542__-	2.96635	0.288815	27.1204	1.91173e-07	7.08016e-05
miRBase__hsa-miR-582-5p__-	3.37761	3.5605	26.2909	2.93673e-07	0.00010272
piRNABank|piRBase__hsa_piR_006613__DQ579049	3.24808	-0.337005	24.7499	6.52717e-07	0.00021629
miRBase__hsa-mir-145__-	2.58893	2.8986	23.9801	9.73379e-07	0.00030642
miRBase__hsa-miR-548k__-	2.02551	3.58735	23.6712	1.14281e-06	0.000342626
miRBase__hsa-miR-23a-3p__-	1.73487	8.71815	22.2433	2.40193e-06	0.000687388
miRBase__hsa-miR-504-5p__-	3.59294	1.71953	21.1253	4.30203e-06	0.00108118
miRBase__hsa-mir-2115__-	5.78131	-1.91159	21.0986	4.36245e-06	0.00108118
miRBase__hsa-miR-548d-3p__-	4.0692	-1.70922	21.0914	4.37884e-06	0.00108118
GEN_snRNA__RNU2-7P__-	4.24624	4.02734	21.0541	4.46485e-06	0.00108118
miRBase__hsa-miR-628-5p__-	1.93335	3.18164	20.2376	6.83961e-06	0.0015949
miRBase__hsa-mir-15b__-	3.21039	-1.15338	19.9181	8.08328e-06	0.00181758
miRBase__hsa-miR-450a-1-3p__-	3.13416	-1.20837	19.6127	9.48349e-06	0.00194642
miRBase__hsa-miR-7850-5p__-	5.83167	-1.84708	19.6007	9.54327e-06	0.00194642
miRBase__hsa-miR-193a-5p__-	2.59406	3.21769	19.5926	9.58373e-06	0.00194642
miRBase__hsa-miR-618__-	2.23417	5.11123	18.7101	1.52171e-05	0.00299397
GEN_snoRNA__SNORD48__-	-1.49534	14.4954	17.8626	2.37437e-05	0.00439592
miRBase__hsa-mir-1244-1__-	3.33276	-1.61104	17.7021	2.58337e-05	0.00439592
miRBase__hsa-mir-1244-2__-	3.33276	-1.61104	17.7021	2.58337e-05	0.00439592
miRBase__hsa-mir-1244-3__-	3.33276	-1.61104	17.7021	2.58337e-05	0.00439592
miRBase__hsa-mir-1244-4__-	3.33276	-1.61104	17.7021	2.58337e-05	0.00439592
GEN_snoRNA__SNORD72__-	1.63983	4.13874	16.9555	3.82659e-05	0.00634005
piRBase__piR-hsa-32506__-	2.09102	0.385809	16.4883	4.89512e-05	0.00772711
GEN_snoRNA__SNORD114-22__-	-2.15984	0.404902	16.4828	4.90922e-05	0.00772711
piRNABank|piRBase__hsa_piR_020388__DQ598008	-1.67329	4.30671	15.6441	7.64507e-05	0.011466
miRBase__hsa-miR-548e-3p__-	1.60388	4.34018	15.627	7.71471e-05	0.011466
piRNABank|piRBase__hsa_piR_007336__DQ580006	2.03237	0.362265	15.5987	7.83097e-05	0.011466
GEN_snoRNA__SNORA73B__-	1.53226	4.57218	15.502	8.24172e-05	0.0114942
miRBase__hsa-miR-548at-5p__-	5.37427	-2.78517	15.4871	8.30687e-05	0.0114942
miRBase__hsa-miR-4676-3p__-	2.55673	-0.560516	15.4665	8.39795e-05	0.0114942
miRBase__hsa-miR-491-5p__-	2.08677	0.0175414	15.1753	9.79756e-05	0.0131246
miRBase__hsa-miR-4485-3p__-	5.06832	-2.66012	15.0752	0.00010331	0.0135509
miRBase__hsa-miR-425-3p__-	1.54338	3.7309	14.9855	0.000108341	0.013831
miRBase__hsa-miR-338-5p__-	2.10805	4.80795	14.9596	0.000109839	0.013831
miRBase__hsa-miR-96-5p__-	3.48267	-0.474587	14.7635	0.000121872	0.0150452
miRBase__hsa-miR-503-5p__-	1.65525	2.9182	14.5913	0.000133533	0.0161677
miRBase__hsa-miR-218-5p__-	2.61886	-0.0200108	14.4055	0.000147374	0.0175069
piRNABank|piRBase__hsa_piR_020541__DQ598252	-1.76361	1.92284	14.3038	0.000155555	0.0179488
miRBase__hsa-miR-342-5p__-	-1.4198	4.45097	14.2882	0.000156842	0.0179488
piRNABank|piRBase__hsa_piR_000796__DQ570994	-1.68228	2.64647	14.2549	0.000159646	0.0179488
miRBase__hsa-miR-424-3p__-	1.51186	4.50121	13.9963	0.000183166	0.0202318
miRBase__hsa-miR-15b-5p__-	1.59003	5.89277	13.8843	0.000194416	0.0211042
GEN_snRNA__RNU6-646P__-	3.12568	-2.14078	13.8443	0.000198596	0.0211925
miRBase__hsa-miR-590-3p__-	1.47741	4.10779	13.7471	0.000209148	0.0219466
piRNABank|piRBase__hsa_piR_000578__DQ570720	5.06481	-2.7761	13.5075	0.000237611	0.0243861
miRBase__hsa-mir-550a-3__-	4.96926	-2.80397	13.4876	0.000240142	0.0243861
miRBase__hsa-miR-876-5p__-	-5.24398	-2.74337	13.2865	0.00026733	0.026716
piRNABank|piRBase__hsa_piR_019224__DQ596390	-1.99014	-0.721993	13.1048	0.000294536	0.028975
miRBase__hsa-miR-550a-5p__-	1.8796	0.379594	12.9349	0.000322504	0.0312383
miRBase__hsa-miR-371b-5p__-	2.2395	-0.524558	12.8743	0.000333122	0.0317778
miRBase__hsa-mir-7850__-	2.9569	-1.78398	12.7841	0.000349585	0.0328506
miRBase__hsa-mir-1537__-	1.86391	0.294558	12.4532	0.000417269	0.0386342
miRBase__hsa-miR-454-3p__-	1.36436	5.47854	12.3999	0.00042936	0.0391775
miRBase__hsa-miR-93-5p__-	1.28969	9.20395	12.2534	0.000464413	0.0417707
miRBase__hsa-mir-4773-1__-	3.15023	-1.61626	12.1112	0.000501194	0.043552
miRBase__hsa-mir-4773-2__-	3.15023	-1.61626	12.1112	0.000501194	0.043552
GEN_snoRNA__SNORD3J__-	4.91883	-3.25906	12.0972	0.000504971	0.043552
piRNABank|piRBase__hsa_piR_011181__DQ585088	1.92589	0.316111	11.9528	0.000545643	0.0464239
GEN_snoRNA__SCARNA12__-	1.3325	2.92101	11.8366	0.000580769	0.0482217
miRBase__hsa-miR-16-5p__-	1.23995	8.97122	11.8324	0.000582092	0.0482217
