# Supplementary material for: An RNA-seq study in Friedreich ataxia patients identified hsa-miR-148a-3p as a putative prognostic biomarker of the disease
Source: Hum Genomics. 2024 May 22;18:50. doi: 10.1186/s40246-024-00602-y (PMC11110315; doi:10.1186/s40246-024-00602-y)
Supplement: Supplementary file 5 — Supplementary Material 5 [file 40246_2024_602_MOESM5_ESM.xlsx]

## Sheet: EOG_vs_CTRL_res_sig
Locus	logFC	logCPM	LR	PValue	FDR
miRBase__hsa-miR-143-5p__-	4.83429	2.80325	81.5838	1.67987e-19	1.05765e-15
miRBase__hsa-miR-143-3p__-	4.24345	9.08132	79.3226	5.27525e-19	1.22197e-15
miRBase__hsa-miR-223-3p__-	4.22088	12.0385	79.1276	5.82259e-19	1.22197e-15
miRBase__hsa-mir-223__-	3.71217	6.70297	73.5823	9.65247e-18	1.5193e-14
miRBase__hsa-miR-2115-3p__-	5.48223	1.69866	70.175	5.4271e-17	6.83381e-14
miRBase__hsa-miR-145-3p__-	4.4806	4.03261	66.3365	3.80155e-16	3.98909e-13
miRBase__hsa-miR-450b-5p__-	3.39825	4.81829	60.4311	7.62e-15	6.85365e-12
miRBase__hsa-miR-145-5p__-	3.92893	5.44687	58.7225	1.81551e-14	1.42881e-11
miRBase__hsa-miR-424-5p__-	3.67871	3.67963	57.1028	4.13608e-14	2.89342e-11
miRBase__hsa-miR-542-3p__-	3.44042	3.53335	56.7515	4.94509e-14	2.92522e-11
miRBase__hsa-mir-143__-	4.44828	1.39922	56.6293	5.26207e-14	2.92522e-11
miRBase__hsa-miR-199b-5p__-	3.23755	7.58238	56.5156	5.57539e-14	2.92522e-11
miRBase__hsa-miR-450a-5p__-	2.83814	5.33423	49.1924	2.3205e-12	1.12384e-09
miRBase__hsa-mir-145__-	3.81927	2.8986	47.6985	4.97074e-12	2.23541e-09
miRBase__hsa-miR-628-5p__-	2.74994	3.18164	38.9395	4.37137e-10	1.83481e-07
miRBase__hsa-miR-34c-5p__-	3.39329	0.484262	38.0338	6.95284e-10	2.73594e-07
miRBase__hsa-miR-424-3p__-	2.38064	4.50121	32.9272	9.56746e-09	3.54334e-06
miRBase__hsa-miR-365a-3p__-	2.44279	3.61638	32.6442	1.1067e-08	3.66725e-06
miRBase__hsa-miR-365b-3p__-	2.44279	3.61638	32.6442	1.1067e-08	3.66725e-06
miRBase__hsa-miR-23a-3p__-	2.09063	8.71815	31.5567	1.93703e-08	5.69084e-06
miRBase__hsa-mir-542__-	3.20108	0.288815	31.5178	1.97621e-08	5.69084e-06
miRBase__hsa-miR-582-5p__-	3.75837	3.5605	31.5057	1.98854e-08	5.69084e-06
miRBase__hsa-miR-2115-5p__-	3.9425	-0.622431	31.1534	2.38419e-08	6.52646e-06
miRBase__hsa-miR-548k__-	2.30371	3.58735	30.0965	4.11075e-08	1.07839e-05
piRNABank|piRBase__hsa_piR_006613__DQ579049	3.55076	-0.337005	30.017	4.28285e-08	1.07859e-05
miRBase__hsa-miR-504-5p__-	4.38246	1.71953	29.6375	5.20875e-08	1.21952e-05
miRBase__hsa-miR-338-5p__-	3.0796	4.80795	29.6297	5.22983e-08	1.21952e-05
miRBase__hsa-mir-183__-	5.68975	-1.63335	29.2148	6.47829e-08	1.45669e-05
miRBase__hsa-miR-96-5p__-	4.91472	-0.474587	29.0431	7.0786e-08	1.53679e-05
miRBase__hsa-miR-93-5p__-	2.00308	9.20395	28.3516	1.01165e-07	2.12311e-05
miRBase__hsa-mir-2115__-	6.34979	-1.91159	27.7611	1.37261e-07	2.78773e-05
miRBase__hsa-miR-7850-5p__-	6.59838	-1.84708	27.2493	1.78842e-07	3.51871e-05
miRBase__hsa-miR-371b-5p__-	3.17211	-0.524558	26.9446	2.09376e-07	3.99465e-05
miRBase__hsa-miR-193a-5p__-	3.08545	3.21769	26.7047	2.37048e-07	4.38957e-05
miRBase__hsa-miR-618__-	2.68799	5.11123	26.1758	3.11705e-07	5.60712e-05
miRBase__hsa-miR-425-3p__-	2.02785	3.7309	25.2039	5.15768e-07	9.02021e-05
miRBase__hsa-mir-191__-	2.07762	4.7719	24.7849	6.40977e-07	0.000106584
miRBase__hsa-miR-550a-5p__-	2.6038	0.379594	24.7779	6.43299e-07	0.000106584
miRBase__hsa-miR-551a__-	4.17503	-1.50603	24.5834	7.1162e-07	0.000114881
miRBase__hsa-mir-338__-	3.26838	-0.433842	24.2395	8.5068e-07	0.000133897
miRBase__hsa-miR-491-5p__-	2.62776	0.0175414	24.1137	9.08131e-07	0.000139453
miRBase__hsa-miR-450a-1-3p__-	3.36905	-1.20837	23.3134	1.3764e-06	0.000206328
miRBase__hsa-mir-7850__-	3.80179	-1.78398	23.1411	1.50537e-06	0.000218264
miRBase__hsa-miR-503-5p__-	2.10654	2.9182	23.1158	1.52535e-06	0.000218264
miRBase__hsa-miR-4676-3p__-	3.08362	-0.560516	22.7771	1.81923e-06	0.000254531
miRBase__hsa-mir-424__-	2.32865	0.742689	22.3945	2.22014e-06	0.00030387
miRBase__hsa-miR-548e-3p__-	1.92998	4.34018	22.2125	2.44083e-06	0.000326967
miRBase__hsa-miR-191-5p__-	1.6743	12.0618	22.1545	2.51572e-06	0.000329978
miRBase__hsa-miR-183-5p__-	3.90596	1.60129	20.714	5.33253e-06	0.000685175
miRBase__hsa-mir-504__-	3.48037	-1.14444	20.6734	5.44661e-06	0.000685838
miRBase__hsa-miR-450a-2-3p__-	2.66853	-0.00586604	20.6144	5.61707e-06	0.000693432
miRBase__hsa-miR-15b-5p__-	1.90983	5.89277	19.6501	9.30002e-06	0.00112602
miRBase__hsa-mir-15b__-	3.14334	-1.15338	19.1854	1.18615e-05	0.00140906
GEN_snoRNA__SNORD105__-	-1.48711	8.7325	19.0628	1.26489e-05	0.00147477
miRBase__hsa-miR-16-5p__-	1.57323	8.97122	18.7239	1.51078e-05	0.00172943
miRBase__hsa-miR-4485-3p__-	5.42403	-2.66012	18.5595	1.64684e-05	0.00185151
miRBase__hsa-miR-454-3p__-	1.66667	5.47854	18.2133	1.97496e-05	0.00214833
miRBase__hsa-mir-4773-1__-	3.79786	-1.61626	18.1768	2.01321e-05	0.00214833
miRBase__hsa-mir-4773-2__-	3.79786	-1.61626	18.1768	2.01321e-05	0.00214833
miRBase__hsa-mir-1537__-	2.23427	0.294558	17.8412	2.4013e-05	0.00249834
piRNABank|piRBase__hsa_piR_004308__DQ575882	1.61499	6.13688	17.826	2.42056e-05	0.00249834
miRBase__hsa-miR-590-3p__-	1.67866	4.10779	17.5699	2.76942e-05	0.00279206
GEN_snRNA__RNU6-888P__-	2.47305	-0.379718	17.5532	2.79384e-05	0.00279206
miRBase__hsa-miR-15b-3p__-	1.67043	4.2675	17.2482	3.28001e-05	0.00322671
miRBase__hsa-miR-548d-3p__-	3.69017	-1.70922	16.907	3.92561e-05	0.00378256
GEN_snRNA__RNU6-23P__-	2.28012	-0.375441	16.888	3.9652e-05	0.00378256
miRBase__hsa-miR-3613-3p__-	2.01543	-0.0418156	16.8242	4.10075e-05	0.00385348
GEN_snRNA__RNU6-880P__-	2.11743	0.763471	16.7335	4.30153e-05	0.00398271
GEN_snoRNA__SNORA19__-	2.09153	-0.218947	16.6325	4.53658e-05	0.00410805
miRBase__hsa-miR-26b-5p__-	1.40816	11.8495	16.6197	4.5674e-05	0.00410805
GEN_snRNA__RNU6-1251P__-	2.17202	1.6867	16.3223	5.34327e-05	0.00473378
miRBase__hsa-mir-23a__-	1.63898	3.74346	16.2975	5.41347e-05	0.00473378
miRBase__hsa-miR-148a-3p__-	1.63234	11.6684	16.2656	5.5054e-05	0.00474822
GEN_snoRNA__SNORD48__-	-1.42185	14.4954	16.2135	5.65887e-05	0.00477423
GEN_snRNA__RNU6-70P__-	1.87199	2.09141	16.2041	5.68722e-05	0.00477423
miRBase__hsa-miR-652-3p__-	1.47602	4.64227	16.0129	6.29124e-05	0.0052118
miRBase__hsa-miR-4772-5p__-	2.15791	2.16147	15.9331	6.56225e-05	0.00531981
miRBase__hsa-miR-3143__-	2.3457	-0.91701	15.9249	6.59062e-05	0.00531981
GEN_snoRNA__SNORA51__-	1.66137	4.5629	15.8606	6.8182e-05	0.00538385
miRBase__hsa-miR-342-5p__-	-1.49795	4.45097	15.8543	6.84097e-05	0.00538385
miRBase__hsa-miR-4772-3p__-	1.87871	1.96253	15.7482	7.2356e-05	0.00562412
piRNABank|piRBase__hsa_piR_018292__DQ595186	-1.31423	10.4301	15.6411	7.65715e-05	0.0058792
GEN_snoRNA__SNORD58C__-	-1.31038	10.5081	15.5849	7.8882e-05	0.00598363
miRBase__hsa-mir-30c-2__-	1.55982	3.33471	15.3061	9.14227e-05	0.00685235
miRBase__hsa-mir-30c-1__-	1.55287	3.29146	15.2329	9.50346e-05	0.00703927
miRBase__hsa-mir-26b__-	1.44862	5.28938	15.1619	9.86742e-05	0.00722387
GEN_snoRNA__SNORD114-9__-	-2.33585	-0.544888	15.0968	0.000102139	0.00733602
GEN_snoRNA__SNORA17B__-	1.50075	4.51132	15.0782	0.000103146	0.00733602
miRBase__hsa-miR-20a-5p__-	1.4235	9.78459	15.0681	0.000103702	0.00733602
miRBase__hsa-mir-3690-1__-	4.74654	-2.05729	14.9201	0.000112164	0.00776024
miRBase__hsa-mir-3690-2__-	4.74654	-2.05729	14.9201	0.000112164	0.00776024
miRBase__hsa-miR-1294__-	2.36931	-0.611694	14.876	0.000114814	0.00785724
miRBase__hsa-miR-15a-5p__-	1.55329	4.21385	14.8389	0.000117093	0.00787226
piRNABank|piRBase__hsa_piR_001312__DQ571813	1.33569	13.6553	14.8135	0.000118683	0.00787226
GEN_snoRNA__SNORD18__-	-6.80379	-0.204244	14.793	0.00011998	0.00787226
GEN_snoRNA__SNORD63__-	-1.21718	13.2101	14.7921	0.000120034	0.00787226
miRBase__hsa-mir-20a__-	1.91586	-0.00613733	14.692	0.000126584	0.00816796
miRBase__hsa-mir-103a-1__-	1.84678	1.1271	14.6837	0.000127138	0.00816796
miRBase__hsa-miR-93-3p__-	1.54958	2.23078	14.6432	0.000129903	0.0082613
miRBase__hsa-miR-1297__-	1.70762	0.242172	14.6044	0.000132607	0.00834896
piRBase__piR-hsa-18709__DQ590386	1.32443	13.6401	14.4275	0.000145662	0.00908009
miRBase__hsa-miR-3614-5p__-	2.41848	0.830614	14.3508	0.000151716	0.00932668
miRBase__hsa-miR-1976__-	1.74383	1.10585	14.3239	0.000153895	0.00932668
piRBase__piR-hsa-25781__DQ595534	1.31651	13.6641	14.3219	0.000154062	0.00932668
miRBase__hsa-mir-93__-	1.6462	1.4117	14.2583	0.000159359	0.00955549
miRBase__hsa-miR-3186-5p__-	3.05827	-1.83674	14.0604	0.000177029	0.0103516
miRBase__hsa-mir-4521__-	-1.8543	1.28581	14.0554	0.000177507	0.0103516
miRBase__hsa-miR-30c-5p__-	1.30766	10.6957	14.0547	0.000177568	0.0103516
GEN_snRNA__RNU1-59P__-	-2.04819	-0.00749198	14.0001	0.000182804	0.0105591
miRBase__hsa-miR-103a-3p__-	1.4125	11.1323	13.9499	0.000187752	0.0107462
GEN_snRNA__RNU6-658P__-	1.70402	1.96991	13.8659	0.000196324	0.0111357
GEN_snRNA__RNU6-43P__-	1.82132	0.795331	13.8432	0.000198715	0.0111706
miRBase__hsa-mir-148a__-	1.79969	-0.15032	13.819	0.000201292	0.0112154
GEN_snRNA__RNU6-358P__-	1.70261	1.97074	13.7851	0.000204954	0.0113192
miRBase__hsa-miR-106b-5p__-	1.5167	5.56966	13.4823	0.000240822	0.0131845
piRNABank|piRBase__hsa_piR_020381__DQ597997	2.87076	2.74971	13.4568	0.000244121	0.0132499
piRNABank|piRBase__hsa_piR_021032__DQ598918	1.51195	5.57683	13.4317	0.000247411	0.0133137
miRBase__hsa-mir-103a-2__-	1.68765	1.37444	13.4011	0.000251471	0.0134175
piRNABank|piRBase__hsa_piR_000796__DQ570994	-1.61914	2.64647	13.3127	0.000263621	0.0139054
miRBase__hsa-miR-196b-5p__-	1.53323	2.87221	13.3026	0.000265033	0.0139054
GEN_snoRNA__SNORA17__-	1.36163	3.54183	13.1787	0.000283149	0.0147331
miRBase__hsa-miR-627-3p__-	1.91322	0.149375	13.1168	0.000292652	0.0151028
miRBase__hsa-mir-3143__-	2.94244	-2.03474	12.8735	0.000333265	0.0170588
GEN_snoRNA__snoU2-30__-	-1.14101	9.83152	12.8573	0.000336158	0.0170681
miRBase__hsa-mir-4651__-	-5.23521	-3.33739	12.8412	0.000339077	0.0170786
GEN_snoRNA__SNORD114-22__-	-1.86794	0.404902	12.8063	0.000345446	0.0172613
miRBase__hsa-mir-199b__-	1.58319	5.72309	12.6936	0.000366914	0.0180843
piRBase__piR-hsa-26681__DQ596465	1.21757	6.89296	12.6823	0.000369141	0.0180843
GEN_snoRNA__SNORD114-20__-	-4.9598	-3.25982	12.6752	0.000370533	0.0180843
piRBase__piR-hsa-26685__DQ596469	1.21503	6.89583	12.6347	0.00037866	0.0182863
miRBase__hsa-mir-550a-3__-	4.82875	-2.80397	12.6035	0.000385022	0.0182863
piRNABank|piRBase__hsa_piR_019825__DQ597218	1.15328	10.2918	12.5963	0.00038652	0.0182863
miRBase__hsa-mir-505__-	1.46648	3.92017	12.5845	0.000388962	0.0182863
miRBase__hsa-mir-199a-1__-	1.57833	5.71945	12.5633	0.000393392	0.0182863
miRBase__hsa-mir-199a-2__-	1.57801	5.71885	12.5544	0.000395273	0.0182863
piRBase__piR-hsa-28384__DQ598169	3.21367	-2.24148	12.5375	0.000398864	0.0182863
GEN_snRNA__RNU6-595P__-	2.33101	-1.11468	12.5296	0.000400554	0.0182863
miRBase__hsa-miR-550a-3p__-	2.92302	-1.95238	12.5284	0.000400811	0.0182863
piRBase__piR-hsa-26686__DQ596470	1.2084	6.89863	12.4961	0.000407811	0.0184718
piRNABank|piRBase__hsa_piR_012681__DQ587153	-1.148	9.71998	12.4758	0.000412268	0.0185403
miRBase__hsa-miR-421__-	1.34625	3.93127	12.4525	0.000417433	0.0185482
miRBase__hsa-mir-181c__-	1.75471	0.129833	12.4485	0.000418335	0.0185482
piRNABank|piRBase__hsa_piR_001042__DQ571335	-1.15302	9.47502	12.4345	0.000421469	0.0185564
GEN_snoRNA__SNORD116-27__-	-1.35825	1.82723	12.4025	0.000428753	0.018746
miRBase__hsa-miR-1250-5p__-	1.74701	0.428901	12.3704	0.000436184	0.0189394
piRNABank|piRBase__hsa_piR_000586__DQ570728	-1.1084	12.4423	12.3347	0.000444609	0.019173
miRBase__hsa-miR-340-5p__-	1.24748	8.82172	12.3026	0.00045232	0.0193362
miRBase__hsa-mir-16-1__-	1.59082	0.886651	12.2881	0.000455851	0.0193362
GEN_snoRNA__SNORD116-18__-	-1.26914	5.37761	12.2743	0.000459227	0.0193362
miRBase__hsa-mir-140__-	1.34595	8.11711	12.2663	0.000461202	0.0193362
GEN_snRNA__RNU6-14P__-	1.468	2.48016	12.2519	0.000464789	0.0193362
miRBase__hsa-miR-17-5p__-	1.26506	8.43525	12.2318	0.000469817	0.0193362
piRBase__piR-hsa-1177__DQ570926	1.79561	0.62521	12.2315	0.000469893	0.0193362
miRBase__hsa-mir-599__-	-3.6115	-2.09824	12.1658	0.00048673	0.019899
GEN_snoRNA__SNORD116-21__-	-1.24712	5.41591	12.0005	0.000531859	0.0216038
GEN_snRNA__RNU6-929P__-	2.40348	-0.779618	11.9794	0.000537907	0.0217094
miRBase__hsa-mir-425__-	1.29753	4.95373	11.9612	0.000543204	0.0217835
miRBase__hsa-mir-548e__-	1.74286	0.187854	11.9029	0.000560454	0.022333
miRBase__hsa-mir-3155a__-	2.09672	-0.82682	11.8438	0.00057854	0.0228055
GEN_snRNA__RNU6-39P__-	1.43647	2.59283	11.8405	0.000579556	0.0228055
piRNABank|piRBase__hsa_piR_000552__DQ570687	-1.13996	14.452	11.7909	0.000595216	0.0232566
piRNABank|piRBase__hsa_piR_019224__DQ596390	-1.85819	-0.721993	11.7798	0.000598783	0.0232566
GEN_snoRNA__SNORA17A__-	1.2786	3.83978	11.7695	0.000602101	0.0232566
miRBase__hsa-miR-150-3p__-	-1.33295	3.04899	11.743	0.000610719	0.0234457
GEN_snoRNA__SNORD116-16__-	-1.22238	5.5203	11.7231	0.00061729	0.0235543
miRBase__hsa-miR-194-3p__-	2.45184	-1.14969	11.7022	0.000624253	0.0236765
GEN_snoRNA__SNORD43__-	-1.13055	14.6561	11.6155	0.000654028	0.0246573
miRBase__hsa-miR-217__-	5.12478	-2.93731	11.5204	0.000688366	0.0257973
miRBase__hsa-mir-2355__-	1.76647	-0.221899	11.4981	0.000696685	0.0259546
GEN_snoRNA__SNORD12C__-	-1.06508	11.5323	11.4654	0.00070904	0.0262595
GEN_snoRNA__SNORD116-22__-	-1.20077	5.50658	11.4085	0.000731069	0.0266738
miRBase__hsa-mir-4676__-	3.04254	-2.12351	11.3977	0.000735351	0.0266738
miRBase__hsa-miR-556-3p__-	2.66201	-1.68736	11.3908	0.000738096	0.0266738
miRBase__hsa-miR-616-5p__-	2.29787	-1.36546	11.3863	0.000739863	0.0266738
miRBase__hsa-miR-3155a__-	3.70157	-2.81642	11.3825	0.000741409	0.0266738
piRBase__piR-hsa-23523__DQ593260	-2.46433	-2.11255	11.305	0.000772984	0.0276518
GEN_snoRNA__SNORD2__-	-1.04686	15.1124	11.2764	0.000785	0.0279229
miRBase__hsa-miR-345-5p__-	1.24447	4.50003	11.1343	0.000847448	0.0297462
GEN_snoRNA__SNORD114-28__-	-2.83643	-2.21297	11.1324	0.00084831	0.0297462
GEN_snoRNA__SNORA1__-	1.33489	2.15651	11.1228	0.000852745	0.0297462
GEN_snoRNA__SNORD111B__-	-1.04594	10.2863	11.1175	0.000855157	0.0297462
miRBase__hsa-miR-2355-3p__-	1.45847	1.08129	11.1066	0.000860229	0.0297583
miRBase__hsa-mir-650__-	5.08175	-2.76475	11.0734	0.000875737	0.0301292
piRNABank|piRBase__hsa_piR_020466__DQ598130	1.29539	2.99811	11.0299	0.000896557	0.0306778
GEN_snoRNA__SNORA46__-	1.2373	3.63862	11.0082	0.000907084	0.0308703
GEN_snoRNA__SNORA1B__-	1.32646	2.14523	10.9977	0.000912258	0.0308795
miRBase__hsa-miR-629-5p__-	1.38678	4.42943	10.9695	0.000926255	0.0311856
miRBase__hsa-miR-361-5p__-	1.18601	5.22858	10.9294	0.000946477	0.0316969
miRBase__hsa-miR-550a-3-5p__-	2.26407	-1.15851	10.8926	0.000965503	0.0321315
GEN_snoRNA__SNORA69__-	1.39446	1.70167	10.8846	0.00096966	0.0321315
piRNABank|piRBase__hsa_piR_019912__DQ597341	1.89638	7.03104	10.7836	0.00102403	0.0337555
GEN_snRNA__RNVU1-4__-	-1.59732	-0.402162	10.7462	0.00104494	0.034137
miRBase__hsa-mir-4645__-	1.87041	-1.00028	10.7435	0.00104645	0.034137
piRNABank|piRBase__hsa_piR_000578__DQ570720	4.60898	-2.7761	10.6487	0.00110146	0.0357465
miRBase__hsa-mir-26a-2__-	1.31586	2.85698	10.5933	0.00113497	0.0366451
miRBase__hsa-miR-148a-5p__-	1.35294	2.56349	10.5724	0.0011479	0.0368732
miRBase__hsa-miR-4717-3p__-	2.97578	-2.47805	10.5586	0.0011565	0.036961
miRBase__hsa-miR-3615__-	1.23773	6.4708	10.5376	0.00116969	0.0371938
GEN_snRNA__RNVU1-14__-	-1.40641	4.16862	10.5081	0.00118852	0.0376026
miRBase__hsa-mir-652__-	1.45186	1.04478	10.4814	0.0012058	0.0379585
miRBase__hsa-miR-3150b-5p__-	3.3947	-2.81189	10.453	0.0012245	0.0383553
miRBase__hsa-mir-548ac__-	1.71445	0.119133	10.402	0.00125877	0.0392338
miRBase__hsa-miR-30b-5p__-	1.28674	6.37388	10.3613	0.00128686	0.0399118
piRBase__piR-hsa-32521__-	-2.12353	-1.80752	10.3068	0.00132539	0.0406939
miRBase__hsa-miR-1233-3p__-	4.58365	-3.16179	10.299	0.00133103	0.0406939
miRBase__hsa-miR-548at-5p__-	4.55558	-2.78517	10.2947	0.00133413	0.0406939
piRBase__piR-hsa-23087__DQ592780	-1.75409	-1.53142	10.2732	0.00134976	0.0406939
miRBase__hsa-mir-1244-1__-	2.59255	-1.61104	10.2417	0.00137304	0.0406939
miRBase__hsa-mir-1244-2__-	2.59255	-1.61104	10.2417	0.00137304	0.0406939
miRBase__hsa-mir-1244-3__-	2.59255	-1.61104	10.2417	0.00137304	0.0406939
miRBase__hsa-mir-1244-4__-	2.59255	-1.61104	10.2417	0.00137304	0.0406939
miRBase__hsa-miR-218-5p__-	2.19271	-0.0200108	10.2369	0.00137655	0.0406939
miRBase__hsa-miR-3186-3p__-	4.89996	-3.16251	10.2367	0.00137672	0.0406939
miRBase__hsa-miR-216b-5p__-	4.93866	-2.92555	10.1987	0.00140539	0.0413473
miRBase__hsa-miR-374b-5p__-	1.18228	7.08347	10.1848	0.00141601	0.0414661
GEN_snRNA__RNU1-72P__-	2.47651	-1.42728	10.1315	0.00145758	0.0424859
GEN_snoRNA__SNORD12B__-	-1.04487	8.09356	10.1176	0.00146861	0.0426099
miRBase__hsa-miR-4286__-	1.8057	-1.06164	10.0863	0.00149377	0.0431413
miRBase__hsa-miR-3690__-	2.95964	1.98188	10.0654	0.00151081	0.0434342
miRBase__hsa-miR-371b-3p__-	3.47791	-2.73782	9.98658	0.00157685	0.0451267
GEN_snoRNA__SNORD53B__-	-1.05328	9.62054	9.97004	0.00159108	0.045268
piRBase__piR-hsa-15449__DQ585138	-2.29116	-2.20319	9.95588	0.00160336	0.045268
piRNABank|piRBase__hsa_piR_011217__DQ585139	-2.29116	-2.20319	9.95588	0.00160336	0.045268
GEN_snoRNA__SNORD116-17__-	-1.08603	5.82119	9.90759	0.00164598	0.0460582
GEN_snoRNA__SNORD116-19__-	-1.08603	5.82119	9.90759	0.00164598	0.0460582
miRBase__hsa-miR-4724-5p__-	3.56846	-2.29512	9.87764	0.001673	0.046607
GEN_snoRNA__SNORD92__-	-1.04523	5.83515	9.84704	0.00170106	0.0471799
miRBase__hsa-miR-197-3p__-	1.15459	6.03671	9.73492	0.001808	0.049926
