# Supplementary material for: An RNA-seq study in Friedreich ataxia patients identified hsa-miR-148a-3p as a putative prognostic biomarker of the disease
Source: Hum Genomics. 2024 May 22;18:50. doi: 10.1186/s40246-024-00602-y (PMC11110315; doi:10.1186/s40246-024-00602-y)
Supplement: Supplementary file 6 — Supplementary Material 6 [file 40246_2024_602_MOESM6_ESM.xlsx]

## Sheet: EOG_vs_LOG_res_sig
Locus	logFC	logCPM	LR	PValue	FDR
piRBase__piR-hsa-18709__DQ590386	1.51069	13.6401	18.5895	1.62115e-05	0.0430287
piRBase__piR-hsa-25781__DQ595534	1.49558	13.6641	18.3125	1.87473e-05	0.0430287
piRNABank|piRBase__hsa_piR_001312__DQ571813	1.48384	13.6553	18.142	2.05029e-05	0.0430287
